# Supplementary material for: C. spinosa L. subsp. rupestris Phytochemical Profile and Effect on Oxidative Stress in Normal and Cancer Cells
Source: Molecules. 2022 Oct 1;27(19):6488. doi: 10.3390/molecules27196488 (PMC9573631; doi:10.3390/molecules27196488)
Supplement: Supplementary file 1 [file molecules-27-06488-s001.zip]

Archive with 1 entries (1 files):
- molecules-1907780-supplementary.xlsx
