# Supplementary material for: C. spinosa L. subsp. rupestris Phytochemical Profile and Effect on Oxidative Stress in Normal and Cancer Cells
Source: Molecules. 2022 Oct 1;27(19):6488. doi: 10.3390/molecules27196488 (PMC9573631; doi:10.3390/molecules27196488)
Supplement: Supplementary file 1 [file molecules-27-06488-s001.zip › molecules-1907780-supplementary.xlsx]

## Sheet: Supplementary Table S1
Table S1. Capparis spinosa metabolites annotated according to the UHPLC-QTOF-MS analysis. The annotated classified compounds are reported together with their raw abundance values and composite mass spectra (mass & abundances combination).
Compound	Class	Subclass	Cappero-r001	Cappero-r002	Cappero-r003	CompositeSpectrum
Cyanidin	Flavonoids	Anthocyanins	13059536	42648896	46967380	(287.0539, 1127563.1)(288.0571, 175886.81)(289.05978, 26157.818)(290.06448, 2531.0835)(273.05304, 39224.48)(274.05536, 1449.01)(271.0624, 3296.11)(273.0534, 26236.25)(311.721, 604.5433)
Pelargonidin 3-O-glucoside	Flavonoids	Anthocyanins	124698	121942	127453	(433.1125, 16270.945)(434.11746, 3235.0066)(435.1221, 38836.27)(436.1291, 8373.65)(437.1359, 462.41)(457.10718, 793.275)
Cyanidin 3-O-glucoside	Flavonoids	Anthocyanins	8872652	7379946	8398356	(449.10513, 706272.25)(450.1085, 152682.86)(451.11197, 27156.127)(452.11597, 3859.51)(433.1115, 6116.05)(434.1147, 1236.22)(433.11017, 8078.2124)(434.1141, 1554.9135)(435.125, 7157.85)(472.09134, 79820.91)(473.0873, 35927.39)(474.08633, 4901.4834)(460.09134, 7792.0435)
Cyanidin 3-O-galactoside	Flavonoids	Anthocyanins	8872652	7379946	8398356	(449.10513, 706272.25)(450.1085, 152682.86)(451.11197, 27156.127)(452.11597, 3859.51)(433.1115, 6116.05)(434.1147, 1236.22)(433.11017, 8078.2124)(434.1141, 1554.9135)(435.125, 7157.85)(472.09134, 79820.91)(473.0873, 35927.39)(474.08633, 4901.4834)(460.09134, 7792.0435)
Petunidin 3-O-arabinoside	Flavonoids	Anthocyanins	8872652	7379946	8398356	(449.10513, 706272.25)(450.1085, 152682.86)(451.11197, 27156.127)(452.11597, 3859.51)(433.1115, 6116.05)(434.1147, 1236.22)(433.11017, 8078.2124)(434.1141, 1554.9135)(435.125, 7157.85)(472.09134, 79820.91)(473.0873, 35927.39)(474.08633, 4901.4834)(460.09134, 7792.0435)
Peonidin 3-O-arabinoside	Flavonoids	Anthocyanins	8872652	7379946	8398356	(449.10513, 706272.25)(450.1085, 152682.86)(451.11197, 27156.127)(452.11597, 3859.51)(433.1115, 6116.05)(434.1147, 1236.22)(433.11017, 8078.2124)(434.1141, 1554.9135)(435.125, 7157.85)(472.09134, 79820.91)(473.0873, 35927.39)(474.08633, 4901.4834)(460.09134, 7792.0435)
Delphinidin 3-O-galactoside	Flavonoids	Anthocyanins	2751791	2091035	2350698	(465.10056, 119098.83)(466.10443, 27287.64)(467.11047, 4998.9473)(449.10376, 74042.945)(450.10773, 15129.995)(451.11197, 3039.2476)(489.0957, 1333.9)(473.0982, 397.5)
Delphinidin 3-O-glucoside	Flavonoids	Anthocyanins	2751791	2091035	2350698	(465.10098, 133437.75)(466.10474, 30404.615)(467.1112, 6922.4985)(449.105, 85868.875)(450.10892, 17752.1)(451.11356, 4150.3916)(452.11575, 355.32)(489.0957, 1333.9)(473.0982, 397.5)
Cyanidin 3-O-(6''-acetyl-galactoside)	Flavonoids	Anthocyanins	129304	125457	142618	(474.1012, 10151.73)(475.1023, 2051.16)(474.1021, 9575.689)(475.10388, 2287.975)(496.1012, 445.76334)
Petunidin 3-O-glucoside	Flavonoids	Anthocyanins	429353	4738629	4987697	(479.11667, 174313.7)(480.12012, 41870.355)(481.12216, 11627.315)(482.12805, 584.025)(461.9157, 6049.746)(463.3217, 7289.6436)(466.12964, 3338.2349)(467.1249, 1547.89)(502.11298, 177.425)(489.11234, 2232.3665)
Cyanidin 3-O-(6''-acetyl-glucoside)	Flavonoids	Anthocyanins	129304	125457	142618	(491.11862, 57983.14)(492.119, 42470.9)(493.1217, 8301.08)(494.1259, 216.58)(473.43533, 32984.81)(474.43796, 6895.25)(493.1314, 70916.45)(494.1351, 19134.41)(495.13864, 3626.47)(497.128, 694.88)(475.7733, 8592.18)(476.77548, 1953.4268)(517.1239, 5582.31)(498.104, 1565.3279)(502.1006, 1441.89)
Pelargonidin 3-O-(6''-succinyl-glucoside)	Flavonoids	Anthocyanins	128236	115827	1	(515.1224, 8686.206)(516.12616, 1553.182)(539.138, 6376.7466)(540.1398, 639.74)
Pelargonidin 3-O-(6''-malonyl-glucoside)	Flavonoids	Anthocyanins	154640	146609	124852	(520.45746, 1309.85)(501.0998, 13396.92)(502.10144, 5390.6553)(503.1026, 1867.79)(522.79926, 1490.91)(525.1214, 1232.62)(504.1262, 1938.9)(544.6107, 792.135)(547.1083, 168.07)(529.0942, 9078.65)(530.0977, 1640.07)
Petunidin 3-O-(6''-acetyl-galactoside)	Flavonoids	Anthocyanins	712036	676967	662170	(526.14374, 5070.248)(527.1522, 9241.6)(504.12396, 1394.32)(506.13837, 10542.615)(507.1413, 1459.06)(506.134, 9729.23)(507.1349, 587.91)(544.13165, 19860.186)(529.6216, 296.245)
Petunidin 3-O-(6''-acetyl-glucoside)	Flavonoids	Anthocyanins	712036	676967	662170	(526.14374, 5070.248)(527.1522, 9241.6)(504.12396, 1394.32)(506.13837, 10542.615)(507.1413, 1459.06)(506.134, 9729.23)(507.1349, 587.91)(544.13165, 19860.186)(529.6216, 296.245)
Malvidin 3-O-(6''-acetyl-glucoside)	Flavonoids	Anthocyanins	273154	287153	352163	(535.95544, 7545.5303)(537.16064, 5679.195)(538.1566, 2819.7976)(518.1318, 280.39)(536.1586, 1802.53)(537.165, 1218.82)(524.1428, 5012.55)(559.1461, 1607.6849)(543.1289, 9966.766)(544.1326, 3459.03)(545.1328, 1793.97)(546.1476, 1033.24)
Malvidin 3-O-(6''-acetyl-galactoside)	Flavonoids	Anthocyanins	273154	287153	352163	(536.1587, 12076.637)(537.15955, 5917.34)(538.1572, 3512.9434)
Vitisin A	Flavonoids	Anthocyanins	3836116	3752523	3533986	(544.45435, 79981.62)(544.12994, 22962.43)(566.1456, 282.17)(548.14795, 1035.325)(586.6356, 5489.135)(588.1395, 374.26)
Pelargonidin 3-O-sambubioside	Flavonoids	Anthocyanins	273859	278562	283266	(569.151, 6580.64)(548.1475, 76506.2)(549.1504, 14052.34)(550.1447, 2896.92)(551.1552, 118108.97)(552.1578, 28215.57)(553.1576, 7438.23)(548.1487, 6561.01)(549.1544, 1961.03)(591.1671, 1708.79)(592.1686, 2315.25)(571.15356, 16158.245)(572.1568, 3530.04)
Pelargonidin 3-O-rutinoside	Flavonoids	Anthocyanins	665074	849065	916729	(581.1762, 623.6667)(561.15875, 14639.945)(562.17065, 8707.874)(603.16455, 200.91)(585.1546, 103961.1)(586.15765, 26796.307)(587.1567, 12475.004)(588.1596, 2436.0134)
Peonidin 3-O-rutinoside	Flavonoids	Anthocyanins	87082	128142	101801	(592.50665, 698.0334)(595.6821, 1153.06)(595.1675, 4715.82)(596.1729, 397.3)(592.1693, 1963.2)(593.1548, 633.84)(635.17145, 6553.2485)(634.16693, 1781.1066)(614.17, 5557.3633)
Cyanidin 3-O-(6''-p-coumaroyl-glucoside)	Flavonoids	Anthocyanins	58917388	3.23035e+07	5689549	(595.15643, 295634.44)(596.15955, 83236.98)(597.1659, 24268.459)(598.16876, 4831.36)(581.1443, 63503.43)(582.1478, 18368.33)(583.1514, 4676.65)(581.1456, 23310.92)(582.1479, 12325.81)(583.1505, 2658.14)(618.141, 18072.3)(619.14294, 5545.875)(603.88086, 27459.95)(604.1294, 14870.061)(605.1301, 3475.3252)
Cyanidin 3-O-rutinoside	Flavonoids	Anthocyanins	58917648	63973028	66901768	(595.1621, 583856.56)(596.16614, 164691.47)(597.16675, 38776.49)(598.1685, 12971.964)(620.6514, 24509.062)(621.6543, 6221.389)(606.1448, 357.34668)
Petunidin 3-O-rutinoside	Flavonoids	Anthocyanins	58917648	63973028	66901768	(595.1621, 583856.56)(596.16614, 164691.47)(597.16675, 38776.49)(598.1685, 12971.964)(620.6514, 24509.062)(621.6543, 6221.389)(606.1448, 357.34668)
Pelargonidin 3-O-sophoroside	Flavonoids	Anthocyanins	58917648	63973028	66901768	(595.1621, 583856.56)(596.16614, 164691.47)(597.16675, 38776.49)(598.1685, 12971.964)(620.6514, 24509.062)(621.6543, 6221.389)(606.1448, 357.34668)
Delphinidin 3-O-sambubioside	Flavonoids	Anthocyanins	373060	458611	426610	(599.16766, 1226.905)(581.14594, 4346.7437)(598.16815, 575.755)(581.145, 75131.086)(582.1482, 21511.518)(583.1513, 3909.8298)(622.1328, 8192.177)(623.13654, 998.6599)(603.1268, 29312.516)(604.13007, 15272.703)(605.1314, 3427.6934)
Pigment A	Flavonoids	Anthocyanins	15665738	18271740	572046	(611.1537, 13567.06)(612.1581, 3420.38)(610.5683, 259725.66)(611.5689, 83683.625)(613.1598, 41731.41)(595.1602, 117534.43)(596.16315, 32242.713)(597.16583, 7636.1733)(598.171, 1092.0267)(633.1397, 30185.61)(634.1433, 8838.364)(635.1398, 3465.09)(614.146, 8305.054)(615.1403, 856.81)
Peonidin 3-O-(6''-p-coumaroyl-glucoside)	Flavonoids	Anthocyanins	15665738	18271740	572046	(611.1537, 13567.06)(612.1581, 3420.38)(610.5683, 259725.66)(611.5689, 83683.625)(613.1598, 41731.41)(595.1602, 117534.43)(596.16315, 32242.713)(597.16583, 7636.1733)(598.171, 1092.0267)(633.1397, 30185.61)(634.1433, 8838.364)(635.1398, 3465.09)(614.146, 8305.054)(615.1403, 856.81)
Cyanidin 3-O-(6''-caffeoyl-glucoside)	Flavonoids	Anthocyanins	549429	547714	543843	(611.1545, 38860.992)(612.1583, 11491.595)(613.15295, 3544.295)(597.1599, 1159.39)(635.11926, 3027.3901)(638.1286, 352.195)(639.1534, 431.0)(620.37756, 10493.649)(622.1265, 1645.3866)
Delphinidin 3-O-(6''-p-coumaroyl-glucoside)	Flavonoids	Anthocyanins	549429	547714	543843	(611.1547, 43871.594)(612.15845, 13091.294)(613.1549, 3742.4282)(597.1599, 1159.39)(635.118, 2646.3567)(638.1286, 279.78665)(639.1521, 329.675)(619.9298, 8415.399)(622.1265, 1645.3866)
Delphinidin 3-O-rutinoside	Flavonoids	Anthocyanins	47788480	51740692	54263028	(611.1558, 529402.8)(612.15936, 150890.89)(613.1628, 74952.43)(614.1648, 12734.117)(615.16516, 1523.305)(593.1522, 891.385)(595.16156, 564198.75)(596.165, 159478.44)(597.1667, 37975.492)(598.16833, 9421.976)(599.1706, 306.41498)(634.1419, 155084.86)(635.1405, 59833.586)(636.14136, 10929.505)(637.1377, 2582.38)(617.47864, 72366.664)(618.8128, 21106.35)(619.144, 6220.046)(622.1374, 11901.67)
Cyanidin 3-O-sophoroside	Flavonoids	Anthocyanins	47788480	51740692	54263028	(611.1558, 529402.8)(612.15936, 150890.89)(613.1628, 74952.43)(614.1648, 12734.117)(615.16516, 1523.305)(593.1522, 891.385)(595.16156, 564198.75)(596.165, 159478.44)(597.1667, 37975.492)(598.16833, 9421.976)(599.1706, 306.41498)(634.1419, 155084.86)(635.1405, 59833.586)(636.14136, 10929.505)(637.1377, 2582.38)(617.47864, 72366.664)(618.8128, 21106.35)(619.144, 6220.046)(622.1374, 11901.67)
Cyanidin 3,5-O-diglucoside	Flavonoids	Anthocyanins	47788480	51740692	54263028	(611.1558, 529402.8)(612.15936, 150890.89)(613.1628, 74952.43)(614.1648, 12734.117)(615.16516, 1523.305)(593.1522, 891.385)(595.16156, 564198.75)(596.165, 159478.44)(597.1667, 37975.492)(598.16833, 9421.976)(599.1706, 306.41498)(634.1419, 155084.86)(635.1405, 59833.586)(636.14136, 10929.505)(637.1377, 2582.38)(617.47864, 72366.664)(618.8128, 21106.35)(619.144, 6220.046)(622.1374, 11901.67)
Cyanidin 3-O-sambubioside	Flavonoids	Anthocyanins	446523	412589	400311	(621.12335, 11933.507)(622.12665, 1228.91)(599.0944, 546.43)(617.1216, 7566.2246)(618.1248, 1080.605)(647.13153, 5840.44)
Pinotin A	Flavonoids	Anthocyanins	8230319	11227529	11745123	(625.50055, 178101.25)(626.50366, 53966.156)(627.1755, 20373.469)(628.17944, 3575.6067)(611.15546, 823411.06)(612.1589, 235326.3)(613.1607, 58135.156)(614.1629, 10373.5205)(648.15497, 11260.447)(649.15436, 2678.95)(630.1287, 27308.334)(631.1318, 6642.908)(632.12964, 561.04)
Petunidin 3-O-(6''-p-coumaroyl-glucoside)	Flavonoids	Anthocyanins	8230319	11227529	11745123	(625.50055, 178101.25)(626.50366, 53966.156)(627.1755, 20373.469)(628.17944, 3575.6067)(611.15546, 823411.06)(612.1589, 235326.3)(613.1607, 58135.156)(614.1629, 10373.5205)(648.15497, 11260.447)(649.15436, 2678.95)(630.1287, 27308.334)(631.1318, 6642.908)(632.12964, 561.04)
Delphinidin 3,5-O-diglucoside	Flavonoids	Anthocyanins	15572525	18426156	19238152	(627.15454, 29216.818)(628.15656, 8007.783)(629.1564, 2944.355)(628.1811, 1038.2467)(611.15546, 1095436.6)(612.15894, 312630.78)(613.16077, 77826.695)(614.1574, 15916.179)(615.1653, 1656.5133)(652.82416, 2653.8035)(653.82983, 2088.2302)(654.154, 1029.2)(632.8006, 128079.63)(634.13904, 54757.188)(635.1399, 13520.708)(636.88824, 2659.0525)(637.1373, 2434.96)
Delphinidin 3-O-glucosyl-glucoside	Flavonoids	Anthocyanins	15572525	18426156	19238152	(627.15454, 29216.818)(628.15656, 8007.783)(629.1564, 2944.355)(628.1811, 1038.2467)(611.15546, 1095436.6)(612.15894, 312630.78)(613.16077, 77826.695)(614.1574, 15916.179)(615.1653, 1656.5133)(652.82416, 2653.8035)(653.82983, 2088.2302)(654.154, 1029.2)(632.8006, 128079.63)(634.13904, 54757.188)(635.1399, 13520.708)(636.88824, 2659.0525)(637.1373, 2434.96)
Pelargonidin 3,5-O-diglucoside	Flavonoids	Anthocyanins	922144	836035	886917	(630.7398, 8365.724)(634.14, 11012.94)(635.1351, 934.69)(613.1447, 273.21)(617.1233, 1743.03)(618.1265, 324.23)(632.1403, 25122.096)(633.1439, 6848.4497)(635.1401, 2463.65)(614.3829, 13248.262)(615.38586, 1763.8475)(617.14233, 95533.664)(618.14465, 36727.457)(619.1463, 9096.066)(661.1339, 261.99)(639.6149, 1989.1525)
Petunidin 3,5-O-diglucoside	Flavonoids	Anthocyanins	6232570	7557707	8882844	(641.1675, 1303351.1)(642.17096, 390483.88)(643.17236, 97624.59)(644.1748, 17891.63)(623.15625, 4231.237)(624.177, 2818.9849)(625.17017, 558.94)(624.8403, 198357.64)(625.83905, 60084.855)(627.17566, 21481.184)(628.1797, 3656.1548)(646.55896, 24530.074)(647.56116, 6951.8804)(649.15546, 3867.065)
Malvidin 3-O-(6''-p-coumaroyl-glucoside)	Flavonoids	Anthocyanins	328161	330879	267942	(641.1719, 31409.965)(642.1756, 10366.189)(643.18, 2224.27)(645.17474, 328.285)(622.1506, 264.23)(623.1618, 14696.163)(624.1673, 3924.6267)(625.1782, 210.62)(641.1694, 36382.96)(642.1732, 11578.33)(625.1705, 285228.88)(626.17334, 86824.87)(627.1755, 20499.797)(628.17944, 3601.4065)(668.1775, 179.72)(644.14575, 19747.98)(645.149, 4606.86)(646.1571, 1989.74)
Delphinidin 3-O-feruloyl-glucoside	Flavonoids	Anthocyanins	6232570	8412520	320256	(643.15674, 35239.67)(643.3606, 11910.525)(644.76105, 23484.361)(644.1757, 627.67)(623.1366, 276.33)(627.1514, 1016101.8)(628.15497, 301292.25)(629.15674, 73495.625)(630.1538, 15580.1455)(664.15186, 6049.2896)(665.1459, 242.92)(646.1248, 28446.486)(647.1277, 7312.44)
Malvidin 3-O-(6''-caffeoyl-glucoside)	Flavonoids	Anthocyanins	132890	170927	203362	(655.1783, 4213.8354)(656.1755, 128.33)(637.14594, 4060.5635)(656.1797, 4411.0664)(641.16724, 54294.832)(642.17065, 16437.553)(682.1505, 145.66)(660.8161, 1453.6066)(661.8111, 1654.4135)(664.1531, 1141.35)
Malvidin 3,5-O-diglucoside	Flavonoids	Anthocyanins	132890	170927	203362	(655.18085, 65723.09)(656.1856, 39023.36)(657.188, 9893.942)(637.16327, 773.6767)(656.1797, 4411.0664)(684.2085, 18417.75)(660.1803, 740.8667)
Cyanidin 3-O-(6''-malonyl-3''-glucosyl-glucoside)	Flavonoids	Anthocyanins	131392	129493	133290	(699.16113, 108266.31)(700.6658, 43146.797)(699.1632, 23468.176)(700.1659, 4057.835)(681.1607, 26382.23)(682.1638, 8241.66)(683.1669, 1533.67)(720.1421, 11882.785)(721.1254, 2974.78)(705.6421, 1556.275)
Pelargonidin 3-O-glucosyl-rutinoside	Flavonoids	Anthocyanins	4491427	4457160	4801139	(742.2409, 15585.892)(743.7461, 6816.4624)(745.2544, 3175.6199)(724.2058, 6713.89)(725.5469, 9922.536)(726.5545, 19513.523)(727.2246, 7843.3896)(728.2186, 3335.79)(742.2185, 12784.785)(743.2062, 10682.42)(744.2023, 1746.75)(724.2165, 94462.75)(725.21954, 35594.21)(726.222, 8652.696)(727.2256, 930.04663)(768.56244, 23504.4)(769.5623, 22621.422)(770.23944, 9610.064)(747.7077, 14072.057)(747.2007, 6…
Cyanidin 3-O-sambubioside 5-O-glucoside	Flavonoids	Anthocyanins	131907	127786	123665	(743.2021, 9844.464)(744.20386, 2644.84)(745.2049, 378.47)(725.2094, 2075.64)(727.71326, 6927.2803)(728.70935, 3839.635)(768.7023, 7146.9897)(769.6975, 2289.2)(748.19055, 7360.425)(749.1891, 3140.48)
Cyanidin 3-O-glucosyl-rutinoside	Flavonoids	Anthocyanins	10226002	12468163	13335885	(757.2122, 9397.757)(758.2149, 2548.4568)(759.20746, 301.66998)(739.88605, 10241.043)(740.82214, 261065.92)(741.82556, 93367.52)(743.22144, 40949.05)(744.2241, 7475.6562)(783.7165, 3920.97)(784.718, 1559.455)(785.1991, 1165.77)(763.197, 33435.266)(764.20013, 11220.863)(765.20245, 2852.8835)
Butein	Flavonoids	Chalcones	112397	162414	95193	(272.73715, 25894.475)(274.07614, 5976.4053)(257.06125, 7314.628)(258.0635, 1874.49)(259.0703, 269.39)(273.07874, 5207.0767)(274.08264, 545.09)(256.07184, 4770.67)(298.05984, 1690.685)(279.0469, 2865.23)
Xanthohumol	Flavonoids	Chalcones	1862936	2225260	2055187	(354.14688, 13015.192)(355.1584, 5354.58)(356.1586, 862.49)(336.88647, 23066.65)(338.1413, 5619.735)(338.13754, 806.1233)(355.49094, 5260.73)(356.49268, 5706.5728)(359.167, 2465.39)(378.6398, 13083.84)(361.13495, 2944.3198)
Phloretin	Flavonoids	Dihydrochalcones	4232022	3783809	2370698	(274.0903, 2121.67)(256.0788, 38390.04)(257.0816, 5304.79)(275.25797, 105946.81)(276.5955, 16752.1)(277.09656, 4847.467)(257.07816, 16524.812)(258.0847, 242.05)(297.07004, 10813.605)(298.07574, 257.96)(281.06934, 1231.6967)
Phloridzin	Flavonoids	Dihydrochalcones	302673	268170	286842	(437.13904, 14368.484)(438.64795, 6141.965)(439.65085, 828.99)(441.6592, 22108.512)(438.1422, 17213.58)(439.1412, 2387.73)(419.1334, 13324.836)(420.1377, 1894.7075)(464.7431, 990.11)(441.1186, 386.24)
3-Hydroxyphloretin 2'-O-glucoside	Flavonoids	Dihydrochalcones	851909	792248	805470	(456.1333, 8850.96)(457.1382, 2063.86)(434.36877, 1800.3601)(436.1282, 272.02)(437.1384, 10621.34)(438.1419, 1923.8)(458.1611, 1969.9551)(435.52637, 25817.832)(436.53232, 4776.59)(437.13464, 434.24332)(478.88556, 4348.97)(479.14102, 1255.8334)(457.10883, 1616.492)
3-Hydroxyphloretin 2'-O-xylosyl-glucoside	Flavonoids	Dihydrochalcones	372827	352267	343072	(585.1807, 27907.25)(586.1834, 6761.89)(587.1872, 612.59)(569.18085, 1378155.8)(570.1842, 355585.2)(571.18677, 78608.78)(572.18994, 12435.72)(573.1932, 332.63)(608.66254, 12793.19)(609.6675, 2320.4016)(593.49286, 2611.0867)(594.15875, 2393.44)(595.1654, 4200.45)
Dihydroquercetin	Flavonoids	Dihydroflavonols	14612435	37058032	40636584	(304.05167, 16468.111)(305.05756, 4178.3936)(307.73593, 5776.8667)(306.0687, 1032.95)(287.05386, 1100454.4)(288.0571, 171655.8)(289.05978, 25445.33)(290.06448, 2531.0835)(331.66208, 2327.5718)
Dihydroquercetin 3-O-rhamnoside	Flavonoids	Dihydroflavonols	2095298	576536	565720	(450.10812, 124461.99)(451.11182, 23014.85)(452.11728, 3872.4902)(433.77408, 5053.4067)(434.114, 130.45)(433.11075, 12630.98)(434.11444, 2820.255)(479.11606, 26228.916)(457.11172, 8397.569)(459.61456, 6141.71)
Dihydromyricetin 3-O-rhamnoside	Flavonoids	Dihydroflavonols	7495444	1364987	1471863	(468.45218, 1100.7968)(449.10345, 60555.895)(450.10736, 13154.58)(451.1076, 2977.38)(467.12857, 61830.06)(468.13095, 11172.133)(469.1306, 3232.3)(449.10547, 895507.44)(450.10883, 193630.62)(451.11246, 34056.754)(452.1157, 3445.423)(491.11658, 143456.89)(492.1194, 34657.918)(493.1217, 6513.5703)(494.12546, 640.50006)(471.08795, 484351.25)(472.09103, 107875.09)(473.0868, 32738.188)(474.08603, 4365.…
Pinocembrin	Flavonoids	Flavanones	6138426	5984097	5801529	(261.08655, 518.45)(257.07864, 28033.713)(258.0745, 1843.4701)(242.08264, 911.89667)(243.07936, 2019.9332)(281.07043, 74.340004)(283.08023, 702.76337)(261.0512, 10858.04)
Naringenin	Flavonoids	Flavanones	112397	162414	95193	(272.73715, 25894.475)(274.07614, 5976.4053)(257.06125, 7314.628)(258.0635, 1874.49)(259.0703, 269.39)(273.07874, 5207.0767)(274.08264, 545.09)(256.07184, 4770.67)(298.05984, 1690.685)(279.0469, 2865.23)
Sakuranetin	Flavonoids	Flavanones	205126	190687	181654	(286.0795, 6166.615)(269.57254, 4641.9766)(289.60144, 1144.49)(270.68912, 1172.484)(274.09372, 2454.7532)(311.07684, 841.82996)(292.72903, 9352.519)(294.0635, 987.81)
Eriodictyol	Flavonoids	Flavanones	312130	338008	337395	(288.31104, 17051.598)(271.0599, 40891.8)(272.72998, 8240.403)(273.56317, 3310.83)(274.0599, 5406.05)(289.07, 52543.45)(290.0763, 14577.4795)(291.08398, 2268.7334)(271.0586, 10109.845)
6-Prenylnaringenin	Flavonoids	Flavanones	186047	264042	264042	(343.13757, 480.62)(345.1512, 460.55)(323.1218, 11558.09)(324.13092, 428.175)(365.133, 300.98)(347.11548, 1497.925)
8-Prenylnaringenin	Flavonoids	Flavanones	186047	264042	264042	(343.13776, 2068.1924)(345.1517, 4505.695)(323.1264, 217.82)(326.1239, 163.86)(327.1371, 8410.74)(323.78952, 9545.896)(325.13144, 2571.1167)(328.1401, 3212.24)(365.13095, 3156.5466)(367.1408, 8311.65)(346.61517, 2782.7825)
Isoxanthohumol	Flavonoids	Flavanones	1862936	2225260	2055187	(354.14688, 13015.192)(355.1584, 5354.58)(356.1586, 862.49)(336.88647, 23066.65)(338.1413, 5619.735)(338.13754, 806.1233)(355.49094, 5260.73)(356.49268, 5706.5728)(359.167, 2465.39)(378.6398, 13083.84)(361.13495, 2944.3198)
6-Geranylnaringenin	Flavonoids	Flavanones	2531085	2735076	3581481	(408.98798, 19902.281)(410.8663, 1225.8334)(390.1831, 47646.164)(391.17963, 659.565)(392.1802, 579.16)(409.20508, 20523.227)(410.1932, 5475.4634)(392.52808, 15790.87)(392.19916, 7602.8)(433.99814, 21055.715)(433.8632, 7631.3296)(433.1917, 2045.78)(414.37042, 7489.236)(414.177, 1886.02)
Naringenin 7-O-glucoside	Flavonoids	Flavanones	554454	536538	537578	(437.13834, 3473.025)(416.51163, 14159.7)(417.6167, 3904.4675)(441.14807, 2936.3367)(457.0998, 13113.585)(458.10297, 961.91504)(439.0982, 69546.83)(440.10165, 13386.645)(441.0972, 6694.15)(442.0998, 193.06)
Naringin 4'-O-glucoside	Flavonoids	Flavanones	554454	536538	537578	(437.13834, 3473.025)(416.51163, 14159.7)(417.6167, 3904.4675)(441.14807, 2936.3367)(457.0998, 13113.585)(458.10297, 961.91504)(439.0982, 69546.83)(440.10165, 13386.645)(441.0972, 6694.15)(442.0998, 193.06)
Eriodictyol 7-O-glucoside	Flavonoids	Flavanones	2095298	576536	565720	(450.10812, 124461.99)(451.11182, 23014.85)(452.11728, 3872.4902)(433.77408, 5053.4067)(434.114, 130.45)(433.11075, 12630.98)(434.11444, 2820.255)(479.11606, 26228.916)(457.11172, 8397.569)(459.61456, 6141.71)
Eriocitrin	Flavonoids	Flavanones	153887	157897	153576	(596.1697, 4489.2935)(597.1724, 1550.0934)(578.16046, 8775.153)(579.16504, 1909.5067)(579.1839, 5764.1304)(580.18066, 1226.8033)(619.1624, 529.9733)(601.15497, 821.92)
Neoeriocitrin	Flavonoids	Flavanones	153887	157897	153576	(596.1697, 4489.2935)(597.1724, 1550.0934)(578.16046, 8775.153)(579.16504, 1909.5067)(579.1839, 5764.1304)(580.18066, 1226.8033)(619.1624, 529.9733)(601.15497, 821.92)
Neohesperidin	Flavonoids	Flavanones	105559	166041	120055	(613.18945, 25630.045)(614.197, 5225.11)(615.1948, 2171.46)(594.50653, 13016.538)(596.1749, 10229.77)(597.1911, 923.98)(597.5236, 897.32666)(634.16864, 8048.403)(634.16693, 1882.52)
Hesperidin	Flavonoids	Flavanones	105559	166041	120055	(613.18945, 25630.045)(614.197, 5225.11)(615.1948, 2171.46)(594.50653, 13016.538)(596.1749, 10229.77)(597.1911, 923.98)(597.5236, 897.32666)(634.16864, 8048.403)(634.16693, 1882.52)
Naringin 6'-malonate	Flavonoids	Flavanones	371136	407488	449764	(650.661, 445754.1)(651.6631, 138308.83)(672.1447, 29266.57)(673.1477, 8600.74)(675.1534, 606157.7)(676.1563, 192124.0)
Narirutin 4'-O-glucoside	Flavonoids	Flavanones	4474771	4439408	4769051	(742.7309, 11841.219)(744.24786, 7745.017)(745.2546, 3234.0667)(724.2165, 93415.945)(725.21954, 35210.316)(726.222, 8544.63)(727.2256, 918.61664)(726.2535, 306.65)(769.237, 74106.19)(770.23926, 27730.115)(771.2369, 6980.6567)(747.2007, 6458.0874)(748.20306, 1033.3933)
Scutellarein	Flavonoids	Flavones	47209240	12717947	14014120	(287.05313, 504888.34)(288.0562, 78109.0)(289.0589, 11753.206)(290.0617, 520.48)(291.0629, 788.12)(287.0547, 1347597.1)(288.0579, 213127.12)(289.0604, 29120.8)(290.0635, 1705.69)(273.0528, 43788.74)(274.0558, 2213.19)(295.0285, 1891.18)
Luteolin	Flavonoids	Flavones	47209240	12717947	14014120	(287.05313, 504888.34)(288.0562, 78109.0)(289.0589, 11753.206)(290.0617, 520.48)(291.0629, 788.12)(287.0547, 1347597.1)(288.0579, 213127.12)(289.0604, 29120.8)(290.0635, 1705.69)(273.0528, 43788.74)(274.0558, 2213.19)(295.0285, 1891.18)
6-Hydroxyluteolin	Flavonoids	Flavones	1511663	11893654	13152592	(302.64505, 172104.7)(304.051, 45053.125)(305.0558, 7738.107)(303.0478, 416741.56)(304.05075, 66197.15)(305.05298, 9546.955)(287.0532, 236961.25)(288.0559, 50916.2)(289.0583, 6829.3)
Hispidulin	Flavonoids	Flavones	1284245	1122111	1165984	(302.8698, 6401.8203)(302.57208, 3055.375)(282.25064, 2280.5942)(283.04926, 118.32666)(286.31897, 13755.838)(287.0709, 788937.4)(288.0754, 97386.84)(324.39166, 59164.156)(325.395, 5418.69)(327.0622, 609.02)(307.3807, 72981.37)(309.05667, 306.6433)
Cirsimaritin	Flavonoids	Flavones	273995	292376	292376	(315.41537, 4797.723)(318.09335, 66029.57)(319.09644, 8491.03)(296.46747, 78673.15)(297.471, 6521.204)(298.0641, 9289.734)(315.5863, 3915.745)(318.0958, 67231.17)(319.0987, 8375.16)(337.0618, 2343.44)(321.05728, 259252.12)(322.06064, 29208.734)(323.39584, 19525.672)(324.06595, 2616.3052)
Nepetin	Flavonoids	Flavones	7294101	5912272	6014862	(339.0489, 1248.07)(299.0546, 51138.71)(300.0585, 8385.34)(316.86093, 104289.555)(318.0675, 20609.34)(319.31757, 2418.155)(317.0645, 111359.16)(318.06757, 19803.42)(319.0686, 2454.395)(323.0415, 8944.88)(325.0555, 74681.92)(326.0594, 5310.9)
Cirsilineol	Flavonoids	Flavones	221699	309296	312473	(344.0983, 433.65)(345.10208, 25871.396)(346.10245, 6003.77)(369.07535, 1205.1234)(350.4045, 5497.7095)(353.0843, 1331.0599)
Eupatorin	Flavonoids	Flavones	221699	309296	312473	(344.0983, 433.65)(345.10208, 25871.396)(346.10245, 6003.77)(369.07535, 1205.1234)(350.4045, 5497.7095)(353.0843, 1331.0599)
Pebrellin	Flavonoids	Flavones	221699	309296	312473	(344.0983, 433.65)(345.10208, 25871.396)(346.10245, 6003.77)(369.07535, 1205.1234)(350.4045, 5497.7095)(353.0843, 1331.0599)
Tetramethylscutellarein	Flavonoids	Flavones	833081	823581	826558	(345.11652, 3332.2642)(343.1032, 644.26)(325.30154, 616.378)(329.1178, 3087.4)(365.10056, 49045.957)(366.10617, 9981.638)(367.0985, 1325.8467)(348.08975, 16467.146)(349.76193, 2303.135)(349.0812, 500.72)
Apigenin 7-O-glucoside	Flavonoids	Flavones	250277	233121	233121	(420.9444, 3394.332)(424.15002, 2514.9)(424.1626, 1061.61)(423.8297, 4203.4937)(424.661, 10903.17)(425.66272, 11361.18)(426.1638, 4425.89)(404.14948, 5508.695)(405.14087, 1013.955)(407.15936, 1847.73)(444.88147, 4974.49)(444.13318, 558.87)(425.12573, 4597.4697)(426.1344, 1048.31)
Apigenin 7-O-glucuronide	Flavonoids	Flavones	281826	280938	275284	(447.0855, 13733.34)(448.0896, 958.49)(449.1008, 413410.78)(452.3532, 89856.51)(451.1134, 62097.24)(452.1166, 4993.78)(429.07455, 13773.517)(430.07852, 1064.19)(431.0671, 809.81)(471.0879, 811392.0)(472.0906, 181083.77)(473.0866, 40112.18)(474.0853, 6163.96)
6-Hydroxyluteolin 7-O-rhamnoside	Flavonoids	Flavones	2193307	2322931	1595651	(449.10327, 84537.39)(450.10742, 17844.686)(451.10977, 3540.46)(433.10986, 8389.065)(449.1064, 1226908.1)(450.10983, 265301.62)(451.11368, 46556.92)(452.11588, 3713.6833)(433.11148, 6588.647)(434.1145, 2129.295)(471.08838, 689638.7)(472.09122, 153927.3)(473.08716, 34830.336)(474.08627, 4674.533)
Luteolin 7-O-glucoside	Flavonoids	Flavones	2193307	2322931	1595651	(449.10327, 84537.39)(450.10742, 17844.686)(451.10977, 3540.46)(433.10986, 8389.065)(449.1064, 1226908.1)(450.10983, 265301.62)(451.11368, 46556.92)(452.11588, 3713.6833)(433.11148, 6588.647)(434.1145, 2129.295)(471.08838, 689638.7)(472.09122, 153927.3)(473.08716, 34830.336)(474.08627, 4674.533)
Luteolin 6-C-glucoside	Flavonoids	Flavones	2193307	2322931	1595651	(449.10327, 84537.39)(450.10742, 17844.686)(451.10977, 3540.46)(433.10986, 8389.065)(449.1064, 1226908.1)(450.10983, 265301.62)(451.11368, 46556.92)(452.11588, 3713.6833)(433.11148, 6588.647)(434.1145, 2129.295)(471.08838, 689638.7)(472.09122, 153927.3)(473.08716, 34830.336)(474.08627, 4674.533)
Apigenin 6,8-C-galactoside-C-arabinoside	Flavonoids	Flavones	132705	126429	114072	(546.13043, 2242.9233)(567.6677, 419.385)(548.1462, 50041.67)(549.149, 9294.563)(550.14386, 1409.5933)(551.1538, 70905.84)(552.15656, 17274.777)(553.1543, 4006.9766)(587.7401, 4101.09)(589.1374, 324.7)(571.14276, 5499.3066)(572.1443, 784.1025)
Apigenin 6,8-C-arabinoside-C-glucoside	Flavonoids	Flavones	132705	126429	114072	(546.13043, 2242.9233)(567.6677, 419.385)(548.1462, 50041.67)(549.149, 9294.563)(550.14386, 1409.5933)(551.1538, 70905.84)(552.15656, 17274.777)(553.1543, 4006.9766)(587.7401, 4101.09)(589.1374, 324.7)(571.14276, 5499.3066)(572.1443, 784.1025)
Apigenin 7-O-apiosyl-glucoside	Flavonoids	Flavones	132705	126429	114072	(546.13043, 2242.9233)(567.6677, 419.385)(548.1462, 50041.67)(549.149, 9294.563)(550.14386, 1409.5933)(551.1538, 70905.84)(552.15656, 17274.777)(553.1543, 4006.9766)(587.7401, 4101.09)(589.1374, 324.7)(571.14276, 5499.3066)(572.1443, 784.1025)
Rhoifolin	Flavonoids	Flavones	153887	158156	153576	(578.3681, 6761.414)(579.4182, 1755.6475)(581.155, 2707.89)(560.1467, 13254.33)(561.1503, 2607.58)(581.1815, 834.66)(583.1954, 6164.88)(584.2005, 917.3)(563.1578, 8077.48)(564.1647, 1980.36)(565.1806, 2039.39)(602.1575, 508.04)(585.1547, 14642.11)(586.158, 3506.11)(587.1569, 1781.18)(588.1619, 241.68)
Isorhoifolin	Flavonoids	Flavones	153887	158156	153576	(578.3681, 6761.414)(579.4182, 1755.6475)(581.155, 2707.89)(560.1467, 13254.33)(561.1503, 2607.58)(581.1815, 834.66)(583.1954, 6164.88)(584.2005, 917.3)(563.1578, 8077.48)(564.1647, 1980.36)(565.1806, 2039.39)(602.1575, 508.04)(585.1547, 14642.11)(586.158, 3506.11)(587.1569, 1781.18)(588.1619, 241.68)
Chrysoeriol 7-O-apiosyl-glucoside	Flavonoids	Flavones	5634809	6080845	6473441	(595.16, 193540.44)(596.1629, 54331.094)(597.1653, 12894.996)(598.1695, 1516.5166)(579.1666, 727.12665)(595.16345, 35018.688)(596.168, 10400.513)(597.16754, 1967.7167)(621.16064, 7751.26)
Luteolin 7-O-rutinoside	Flavonoids	Flavones	5634809	6080845	6473441	(595.16, 193540.44)(596.1629, 54331.094)(597.1653, 12894.996)(598.1695, 1516.5166)(579.1666, 727.12665)(595.16345, 35018.688)(596.168, 10400.513)(597.16754, 1967.7167)(621.16064, 7751.26)
Apigenin 6,8-di-C-glucoside	Flavonoids	Flavones	5634809	6080845	6473441	(595.16, 193540.44)(596.1629, 54331.094)(597.1653, 12894.996)(598.1695, 1516.5166)(579.1666, 727.12665)(595.16345, 35018.688)(596.168, 10400.513)(597.16754, 1967.7167)(621.16064, 7751.26)
Luteolin 7-O-(2-apiosyl-glucoside)	Flavonoids	Flavones	107161	134655	120042	(603.1268, 31406.525)(604.1301, 16284.391)(605.1314, 3637.2532)(567.1644, 9368.34)(568.1672, 2542.7666)(581.1455, 41103.773)(582.1481, 26964.324)(583.15137, 4952.3203)
Apigenin 7-O-diglucuronide	Flavonoids	Flavones	193865	197855	200831	(622.1338, 9072.155)(623.1366, 893.445)(623.1403, 3281.76)(605.1307, 2254.72)(649.111, 15904.173)(650.11456, 8707.397)(651.11365, 3037.6965)(632.1271, 121.53)
Neodiosmin	Flavonoids	Flavones	80021	80021	104345	(631.1631, 8275.658)(632.16394, 4065.0903)
Diosmin	Flavonoids	Flavones	80021	80021	104345	(631.1631, 8275.658)(632.16394, 4065.0903)
Apigenin 7-O-(6''-malonyl-apiosyl-glucoside)	Flavonoids	Flavones	1910269	2053309	2075484	(633.1358, 49119.938)(634.1389, 14112.0625)(635.13837, 2619.1526)(637.1369, 990.47003)(653.1664, 351852.38)(654.1701, 108483.31)(655.1716, 26777.29)(656.1735, 4864.87)(657.1765, 627.55)(633.1375, 220273.17)(634.1403, 62361.73)(635.1391, 17926.27)(636.1382, 2551.52)(673.1419, 2228.94)(661.1313, 4298.7)
Luteolin 7-O-diglucuronide	Flavonoids	Flavones	176966	176966	183679	(644.1423, 270.85)(640.3893, 1524.35)(665.1119, 15683.489)(666.113, 3683.5664)(667.1061, 845.25)(649.11017, 1381.44)
Rhoifolin 4'-O-glucoside	Flavonoids	Flavones	2862755	2853426	3096925	(742.0387, 13551.537)(742.74097, 4036.8699)(745.2495, 1237.915)(741.2426, 20380.18)(742.2399, 6452.72)(724.2107, 58597.47)(725.55145, 26340.525)(726.5544, 12223.591)(727.2263, 3471.895)(728.229, 2216.95)(768.8948, 38347.785)(769.235, 2266.94)(746.4433, 16630.258)(747.2007, 8035.1763)(748.2031, 1278.5233)
Formononetin	Flavonoids	Isoflavonoids	204022	163705	142511	(271.08084, 750.01)(252.071, 4067.9321)(293.0619, 2637.9133)(273.0537, 28762.186)(274.05533, 710.9567)
Daidzin	Flavonoids	Isoflavonoids	553303	537382	537837	(416.51172, 14228.055)(417.61694, 3861.3677)(398.09482, 5220.2437)(399.0919, 1293.0233)(419.1289, 51467.14)(420.1333, 8728.52)(421.1302, 4482.76)(403.1085, 478.44)(439.09885, 56252.656)(440.10254, 10584.474)(441.09802, 4540.165)
Glycitin	Flavonoids	Isoflavonoids	423530	351470	386307	(449.6293, 3992.33)(448.1213, 190.74)(431.1281, 350.41)(434.114, 137.32)(431.79248, 64864.926)(432.7958, 12700.094)(435.13257, 4352.7197)(469.1189, 3195.51)(470.12122, 204.195)(451.44254, 13612.0625)(453.78055, 3012.8665)
6''-O-Acetyldaidzin	Flavonoids	Isoflavonoids	211504	250510	263224	(459.37155, 1070.6901)(441.1014, 8002.8735)(442.10513, 926.56665)(461.14087, 2240.9534)(462.13675, 517.25665)(463.14758, 618.36)(481.12125, 10984.94)(482.1279, 560.055)(465.10144, 69225.914)(466.1057, 16399.842)(467.1117, 3770.4883)
6''-O-Acetylgenistin	Flavonoids	Isoflavonoids	575735	575735	742426	(477.1126, 22204.443)(480.11948, 7160.2266)(461.1082, 8760.97)(462.1082, 123.65)(480.12274, 73708.61)(480.1233, 35046.84)(481.1254, 8384.71)(462.6236, 4406.62)(462.1138, 655.83)(501.12244, 603.94)(481.09744, 6131.79)(482.60474, 13126.17)(483.61237, 3074.5999)(485.1203, 3261.62)
6''-O-Malonylgenistin	Flavonoids	Isoflavonoids	137772	123347	112839	(521.6288, 668.9775)(501.09717, 29592.213)(502.10132, 8828.45)(503.10202, 1874.1167)(543.10864, 484.67667)(529.0933, 9900.511)
(+)-Catechin	Flavonoids	Flavanols	108000	106274	114007	(290.47305, 2502.21)(272.39935, 6352.3433)(274.0741, 3168.53)(293.09506, 3157.2234)(273.0783, 21136.299)(274.08008, 3261.082)(275.0882, 237.2)(298.0598, 2066.3567)
(-)-Epicatechin	Flavonoids	Flavanols	108000	106274	114007	(290.47305, 2502.21)(272.39935, 6352.3433)(274.0741, 3168.53)(293.09506, 3157.2234)(273.0783, 21136.299)(274.08008, 3261.082)(275.0882, 237.2)(298.0598, 2066.3567)
(-)-Epigallocatechin	Flavonoids	Flavanols	920743	902530	890561	(306.0678, 8141.52)(288.05728, 16385.9)(309.0935, 10561.051)(289.06897, 48500.22)(290.074, 7844.0464)(291.08246, 2448.385)(331.0771, 217.92)(312.05466, 1433.98)
(+)-Gallocatechin	Flavonoids	Flavanols	920743	902530	890561	(306.0678, 8141.52)(288.05728, 16385.9)(309.0935, 10561.051)(289.06897, 48500.22)(290.074, 7844.0464)(291.08246, 2448.385)(331.0771, 217.92)(312.05466, 1433.98)
(+)-Catechin 3-O-glucose	Flavonoids	Flavanols	851909	792248	805470	(456.1333, 8850.96)(457.1382, 2063.86)(434.36877, 1800.3601)(436.1282, 272.02)(437.1384, 10621.34)(438.1419, 1923.8)(458.1611, 1969.9551)(435.52637, 25817.832)(436.53232, 4776.59)(437.13464, 434.24332)(478.88556, 4348.97)(479.14102, 1255.8334)(457.10883, 1616.492)
(+)-Gallocatechin 3-O-gallate	Flavonoids	Flavanols	262057	278631	262986	(458.0939, 744.3)(461.1082, 3620.6133)(464.10397, 15267.026)(465.1003, 25126.66)(481.07553, 16290.673)(482.07803, 3895.28)(463.06555, 5723.547)(464.06766, 1301.1466)(465.0621, 513.3)
(-)-Epigallocatechin 3-O-gallate	Flavonoids	Flavanols	262057	278631	262986	(458.0939, 744.3)(461.1082, 3620.6133)(464.10397, 15267.026)(465.1003, 25126.66)(481.07553, 16290.673)(482.07803, 3895.28)(463.06555, 5723.547)(464.06766, 1301.1466)(465.0621, 513.3)
Prodelphinidin dimer B3	Flavonoids	Flavanols	19620518	23037800	24084588	(614.1519, 12540.55)(615.1403, 930.47003)(611.1551, 625656.0)(612.15826, 180365.83)(613.16003, 44571.426)(599.1293, 706.97)(633.9335, 39415.566)(634.6376, 12972.268)(636.14294, 2829.3252)
(-)-Epicatechin-(2a-7)(4a-8)-epicatechin 3-O-galactoside	Flavonoids	Flavanols	330106	350331	328727	(706.18304, 12165.004)(707.1843, 5310.97)(708.1841, 916.57)(689.19116, 3934.2651)(690.19476, 837.54)(707.1808, 6324.8)(708.1843, 890.38)(689.2016, 5534.0)(690.2014, 1449.31)(729.18243, 10822.323)(730.1865, 5016.75)(712.8431, 1300.4967)(713.1851, 11560.8)(714.1902, 2997.21)(715.1891, 303.0)
Theaflavin 3-O-gallate	Flavonoids	Flavanols	318148	410373	423357	(716.1306, 4355.3335)(717.1336, 1061.255)(700.1461, 10421.86)(701.1495, 3164.63)(719.138, 31329.68)(720.1413, 10260.86)(700.1467, 16534.635)(701.1497, 5048.3604)(702.1499, 1441.49)(721.6272, 10054.764)(722.87964, 3613.775)(724.1285, 1253.51)
Theaflavin 3'-O-gallate	Flavonoids	Flavanols	318148	410373	423357	(716.1306, 4355.3335)(717.1336, 1061.255)(700.1461, 10421.86)(701.1495, 3164.63)(719.138, 31329.68)(720.1413, 10260.86)(700.1467, 16534.635)(701.1497, 5048.3604)(702.1499, 1441.49)(721.6272, 10054.764)(722.87964, 3613.775)(724.1285, 1253.51)
Kaempferol	Flavonoids	Flavonols	47209240	12717947	14014120	(287.05313, 504888.34)(288.0562, 78109.0)(289.0589, 11753.206)(290.0617, 520.48)(291.0629, 788.12)(287.0547, 1347597.1)(288.0579, 213127.12)(289.0604, 29120.8)(290.0635, 1705.69)(273.0528, 43788.74)(274.0558, 2213.19)(295.0285, 1891.18)
Kaempferide	Flavonoids	Flavonols	734684	653269	653269	(299.05463, 34549.4)(300.05777, 4455.2803)(301.06985, 560.29333)(325.56024, 1152.62)
Morin	Flavonoids	Flavonols	1511663	11893654	13152592	(302.64505, 172104.7)(304.051, 45053.125)(305.0558, 7738.107)(303.0478, 416741.56)(304.05075, 66197.15)(305.05298, 9546.955)(287.0532, 236961.25)(288.0559, 50916.2)(289.0583, 6829.3)
Quercetin	Flavonoids	Flavonols	1511663	11893654	13152592	(302.64505, 172104.7)(304.051, 45053.125)(305.0558, 7738.107)(303.0478, 416741.56)(304.05075, 66197.15)(305.05298, 9546.955)(287.0532, 236961.25)(288.0559, 50916.2)(289.0583, 6829.3)
Isorhamnetin	Flavonoids	Flavonols	7294101	5912272	6014862	(339.0489, 1248.07)(299.0546, 51138.71)(300.0585, 8385.34)(316.86093, 104289.555)(318.0675, 20609.34)(319.31757, 2418.155)(317.0645, 111359.16)(318.06757, 19803.42)(319.0686, 2454.395)(323.0415, 8944.88)(325.0555, 74681.92)(326.0594, 5310.9)
Rhamnetin	Flavonoids	Flavonols	7294101	5912272	6014862	(339.0489, 1248.07)(299.0546, 51138.71)(300.0585, 8385.34)(316.86093, 104289.555)(318.0675, 20609.34)(319.31757, 2418.155)(317.0645, 111359.16)(318.06757, 19803.42)(319.0686, 2454.395)(323.0415, 8944.88)(325.0555, 74681.92)(326.0594, 5310.9)
Kaempferol 7-O-glucoside	Flavonoids	Flavonols	305340	297550	299909	(429.07455, 13773.517)(430.07852, 1064.19)(431.0671, 809.81)(449.10245, 932246.5)(451.30646, 242005.16)(451.11307, 70652.85)(452.11533, 6656.7866)(470.09427, 6766.347)
3-Methoxynobiletin	Flavonoids	Flavonols	154759	606553	606553	(433.15103, 4842.126)(435.39404, 1343.51)(415.1317, 123.73)(416.1426, 9981.76)(417.1366, 2448.27)(455.63123, 6464.56)(456.63672, 858.365)
Kaempferol 3-O-glucoside	Flavonoids	Flavonols	2193307	2322931	1595651	(449.10327, 84537.39)(450.10742, 17844.686)(451.10977, 3540.46)(433.10986, 8389.065)(449.1064, 1226908.1)(450.10983, 265301.62)(451.11368, 46556.92)(452.11588, 3713.6833)(433.11148, 6588.647)(434.1145, 2129.295)(471.08838, 689638.7)(472.09122, 153927.3)(473.08716, 34830.336)(474.08627, 4674.533)
Quercetin 3-O-rhamnoside	Flavonoids	Flavonols	2193307	2322931	1595651	(449.10327, 84537.39)(450.10742, 17844.686)(451.10977, 3540.46)(433.10986, 8389.065)(449.1064, 1226908.1)(450.10983, 265301.62)(451.11368, 46556.92)(452.11588, 3713.6833)(433.11148, 6588.647)(434.1145, 2129.295)(471.08838, 689638.7)(472.09122, 153927.3)(473.08716, 34830.336)(474.08627, 4674.533)
Kaempferol 3-O-galactoside	Flavonoids	Flavonols	2193307	2322931	1595651	(449.10327, 84537.39)(450.10742, 17844.686)(451.10977, 3540.46)(433.10986, 8389.065)(449.1064, 1226908.1)(450.10983, 265301.62)(451.11368, 46556.92)(452.11588, 3713.6833)(433.11148, 6588.647)(434.1145, 2129.295)(471.08838, 689638.7)(472.09122, 153927.3)(473.08716, 34830.336)(474.08627, 4674.533)
Quercetin 3-O-glucoside	Flavonoids	Flavonols	2263482	1688951	1866968	(465.1008, 64863.28)(466.106, 15427.89)(467.1163, 3238.16)(465.10016, 205919.17)(466.10342, 46060.766)(467.10773, 8633.402)(449.10413, 67815.305)(450.10782, 14024.153)(451.11176, 2760.648)(488.59235, 806.92004)(473.0968, 211.29)
Quercetin 3-O-galactoside	Flavonoids	Flavonols	2263482	1688951	1866968	(465.1008, 64863.28)(466.106, 15427.89)(467.1163, 3238.16)(465.10016, 205919.17)(466.10342, 46060.766)(467.10773, 8633.402)(449.10413, 67815.305)(450.10782, 14024.153)(451.11176, 2760.648)(488.59235, 806.92004)(473.0968, 211.29)
Myricetin 3-O-rhamnoside	Flavonoids	Flavonols	2263482	1683259	1866968	(465.1008, 64863.28)(466.106, 15427.89)(467.1163, 3238.16)(465.10016, 205919.17)(466.10342, 46060.766)(467.10773, 8633.402)(449.10413, 67815.305)(450.10782, 14024.153)(451.11176, 2760.648)(488.59235, 806.92004)(473.0968, 211.29)
Quercetin 4'-O-glucoside	Flavonoids	Flavonols	2263482	1683259	1866968	(465.1008, 64863.28)(466.106, 15427.89)(467.1163, 3238.16)(465.10016, 205919.17)(466.10342, 46060.766)(467.10773, 8633.402)(449.10413, 67815.305)(450.10782, 14024.153)(451.11176, 2760.648)(488.59235, 806.92004)(473.0968, 211.29)
Myricetin 3-O-galactoside	Flavonoids	Flavonols	209274	203748	217546	(465.10092, 46922.816)(466.10556, 10844.844)(467.10925, 2361.9048)(503.07214, 2179.0835)
Isorhamnetin 7-O-rhamnoside	Flavonoids	Flavonols	3269636	3834632	4039876	(479.11392, 165636.08)(480.11777, 40905.785)(481.11926, 10258.703)(462.11606, 5083.252)(464.1101, 23951.182)(465.77158, 26748.914)(466.10614, 15235.765)(479.11832, 224146.11)(480.12137, 53238.457)(481.12402, 12223.3)(482.12805, 584.025)(501.10904, 2700.5168)(502.1171, 149.13)(489.11234, 2232.3665)
Isorhamnetin 3-O-glucoside	Flavonoids	Flavonols	3269636	3834632	4039876	(479.11392, 165636.08)(480.11777, 40905.785)(481.11926, 10258.703)(462.11606, 5083.252)(464.1101, 23951.182)(465.77158, 26748.914)(466.10614, 15235.765)(479.11832, 224146.11)(480.12137, 53238.457)(481.12402, 12223.3)(482.12805, 584.025)(501.10904, 2700.5168)(502.1171, 149.13)(489.11234, 2232.3665)
Isorhamnetin 3-O-galactoside	Flavonoids	Flavonols	3269636	3834632	4039876	(479.11392, 165636.08)(480.11777, 40905.785)(481.11926, 10258.703)(463.11926, 1060.9967)(465.10928, 27075.24)(466.1061, 7047.487)
Isorhamnetin 4'-O-glucoside	Flavonoids	Flavonols	3269636	3834632	4039876	(479.11392, 165636.08)(480.11777, 40905.785)(481.11926, 10258.703)(463.11926, 1060.9967)(465.10928, 27075.24)(466.1061, 7047.487)
Myricetin 3-O-glucoside	Flavonoids	Flavonols	209274	203748	217546	(481.09598, 61861.355)(482.09937, 14274.067)(483.10892, 3952.3398)(465.10086, 35693.645)(466.10657, 7617.482)(468.31055, 1966.21)(503.07214, 2179.0835)(489.0869, 3094.1367)
Kaempferol 3-O-acetyl-glucoside	Flavonoids	Flavonols	1366379	1584873	2346660	(491.115, 244518.08)(492.11783, 60086.797)(493.1216, 12909.649)(494.12378, 1785.7351)(472.09583, 5076.9385)(473.0769, 1885.66)(476.10654, 5640.293)(474.1, 467.7067)(475.09445, 213.34668)(513.09686, 317760.12)(514.0996, 78184.04)(515.1021, 16876.36)(516.10474, 1282.6866)(501.0984, 203.44)
Quercetin 3-O-acetyl-rhamnoside	Flavonoids	Flavonols	1366379	1584873	2346660	(491.115, 244518.08)(492.11783, 60086.797)(493.1216, 12909.649)(494.12378, 1785.7351)(472.09583, 5076.9385)(473.0769, 1885.66)(476.10654, 5640.293)(474.1, 467.7067)(475.09445, 213.34668)(513.09686, 317760.12)(514.0996, 78184.04)(515.1021, 16876.36)(516.10474, 1282.6866)(501.0984, 203.44)
Isorhamnetin 3-O-glucuronide	Flavonoids	Flavonols	178597	180414	185291	(495.10117, 1368.0133)(496.10117, 445.90332)(474.0842, 4929.86)(481.10577, 412.01)(517.07605, 2654.995)(519.0797, 152.85)(498.57837, 2361.3525)
Quercetin 3-O-glucosyl-xyloside	Flavonoids	Flavonols	1299171	1545904	1506674	(581.1465, 4107.725)(599.1667, 278.66)(581.1447, 50906.336)(582.14795, 18939.492)(583.151, 4279.1934)(620.1387, 5666.5786)(623.1354, 587.88)(603.12665, 26318.76)(604.1296, 13896.184)(605.1307, 3074.9133)
Kaempferol 3-O-galactoside 7-O-rhamnoside	Flavonoids	Flavonols	5634809	6080845	6473441	(595.16, 193540.44)(596.1629, 54331.094)(597.1653, 12894.996)(598.1695, 1516.5166)(579.1666, 727.12665)(595.16345, 35018.688)(596.168, 10400.513)(597.16754, 1967.7167)(621.16064, 7751.26)
Kaempferol 3-O-rutinoside	Flavonoids	Flavonols	5634809	6080845	6473441	(595.16, 193540.44)(596.1629, 54331.094)(597.1653, 12894.996)(598.1695, 1516.5166)(579.1666, 727.12665)(595.16345, 35018.688)(596.168, 10400.513)(597.16754, 1967.7167)(621.16064, 7751.26)
Kaempferol 3-O-xylosyl-glucoside	Flavonoids	Flavonols	107161	134655	120042	(603.1268, 31406.525)(604.1301, 16284.391)(605.1314, 3637.2532)(567.1644, 9368.34)(568.1672, 2542.7666)(581.1455, 41103.773)(582.1481, 26964.324)(583.15137, 4952.3203)
Kaempferol 3-O-sophoroside	Flavonoids	Flavonols	702050	222518	673151	(611.1557, 106442.16)(612.15875, 30893.27)(613.1616, 7393.425)(615.1824, 2295.7551)(594.4927, 3678.92)(595.83185, 2784.9333)(596.169, 5662.27)(597.1707, 2480.88)(611.154, 106577.58)(612.15936, 40036.92)(613.15106, 10545.003)(614.1681, 4391.62)(595.1601, 96315.52)(596.1631, 26679.643)(597.16534, 6643.7866)(598.1693, 865.4133)(633.1405, 38701.6)(634.1439, 10636.58)
Quercetin 3-O-rutinoside	Flavonoids	Flavonols	702050	222518	673151	(611.1557, 106442.16)(612.15875, 30893.27)(613.1616, 7393.425)(615.1824, 2295.7551)(594.4927, 3678.92)(595.83185, 2784.9333)(596.169, 5662.27)(597.1707, 2480.88)(611.154, 106577.58)(612.15936, 40036.92)(613.15106, 10545.003)(614.1681, 4391.62)(595.1601, 96315.52)(596.1631, 26679.643)(597.16534, 6643.7866)(598.1693, 865.4133)(633.1405, 38701.6)(634.1439, 10636.58)
Kaempferol 3,7-O-diglucoside	Flavonoids	Flavonols	702050	222518	673151	(611.1557, 106442.16)(612.15875, 30893.27)(613.1616, 7393.425)(615.1824, 2295.7551)(594.4927, 3678.92)(595.83185, 2784.9333)(596.169, 5662.27)(597.1707, 2480.88)(611.154, 106577.58)(612.15936, 40036.92)(613.15106, 10545.003)(614.1681, 4391.62)(595.1601, 96315.52)(596.1631, 26679.643)(597.16534, 6643.7866)(598.1693, 865.4133)(633.1405, 38701.6)(634.1439, 10636.58)
Quercetin 3-O-galactoside 7-O-rhamnoside	Flavonoids	Flavonols	702050	222518	673151	(611.1557, 106442.16)(612.15875, 30893.27)(613.1616, 7393.425)(615.1824, 2295.7551)(594.4927, 3678.92)(595.83185, 2784.9333)(596.169, 5662.27)(597.1707, 2480.88)(611.154, 106577.58)(612.15936, 40036.92)(613.15106, 10545.003)(614.1681, 4391.62)(595.1601, 96315.52)(596.1631, 26679.643)(597.16534, 6643.7866)(598.1693, 865.4133)(633.1405, 38701.6)(634.1439, 10636.58)
Quercetin 3-O-rhamnosyl-galactoside	Flavonoids	Flavonols	702050	222518	673151	(611.1557, 106442.16)(612.15875, 30893.27)(613.1616, 7393.425)(615.1824, 2295.7551)(594.4927, 3678.92)(595.83185, 2784.9333)(596.169, 5662.27)(597.1707, 2480.88)(611.154, 106577.58)(612.15936, 40036.92)(613.15106, 10545.003)(614.1681, 4391.62)(595.1601, 96315.52)(596.1631, 26679.643)(597.16534, 6643.7866)(598.1693, 865.4133)(633.1405, 38701.6)(634.1439, 10636.58)
Quercetin 3-O-xylosyl-glucuronide	Flavonoids	Flavonols	8820017	8850991	3815222	(614.96936, 2773.7686)(616.8083, 23313.963)(617.1408, 30398.04)(619.1049, 1086.595)(621.1043, 354.69)
Isorhamnetin 3-O-glucoside 7-O-rhamnoside	Flavonoids	Flavonols	8783344	9702437	10244008	(624.6767, 114699.18)(626.1736, 67831.42)(627.1762, 16407.28)(628.17926, 2054.4133)(608.15717, 883.4216)(611.15454, 30928.064)(612.15796, 9244.02)(647.15765, 19726.33)(648.15497, 11560.536)(649.1557, 1740.0834)(629.1474, 64427.56)(630.1499, 11231.7)(631.15326, 4350.487)(632.14557, 357.115)
Quercetin 3,4'-O-diglucoside	Flavonoids	Flavonols	2201895	3080672	3234160	(627.1501, 108552.81)(628.1533, 32815.77)(629.1555, 8496.12)(630.1629, 3069.12)(627.1557, 109789.45)(628.159, 33341.797)(629.1635, 9928.085)(611.1574, 219817.83)(612.1611, 61994.414)(613.16003, 25219.412)(614.1634, 4339.0034)(649.1489, 2342.4421)(632.1366, 1770.89)
Quercetin 3-O-sophoroside	Flavonoids	Flavonols	2164084	3008275	3234160	(627.1501, 108552.81)(628.1533, 32815.77)(629.1555, 8496.12)(630.1629, 3069.12)(627.1557, 109789.45)(628.159, 33341.797)(629.1635, 9928.085)(611.1574, 219817.83)(612.1611, 61994.414)(613.16003, 25219.412)(614.1634, 4339.0034)(649.1489, 2342.4421)(632.1366, 1770.89)
Quercetin 7,4'-O-diglucoside	Flavonoids	Flavonols	2164084	3080672	3234160	(627.1501, 108552.81)(628.1533, 32815.77)(629.1555, 8496.12)(630.1629, 3069.12)(627.1557, 109789.45)(628.159, 33341.797)(629.1635, 9928.085)(611.1574, 219817.83)(612.1611, 61994.414)(613.16003, 25219.412)(614.1634, 4339.0034)(649.1489, 2342.4421)(632.1366, 1770.89)
Myricetin 3-O-rutinoside	Flavonoids	Flavonols	2164084	3080672	3234160	(627.1501, 108552.81)(628.1533, 32815.77)(629.1555, 8496.12)(630.1629, 3069.12)(627.1557, 109789.45)(628.159, 33341.797)(629.1635, 9928.085)(611.1574, 219817.83)(612.1611, 61994.414)(613.16003, 25219.412)(614.1634, 4339.0034)(649.1489, 2342.4421)(632.1366, 1770.89)
Kaempferol 3-O-(6''-acetyl-galactoside) 7-O-rhamnoside	Flavonoids	Flavonols	1996411	1881720	2083910	(636.15796, 8384.265)(620.65076, 16958.377)(621.65765, 3903.3867)(642.1717, 9646.266)(625.1707, 118757.914)(659.1756, 5038.21)(643.31586, 296122.1)(645.3213, 98809.49)(644.4924, 43719.875)(644.1736, 19114.76)
Quercetin 3-O-(6''-acetyl-galactoside) 7-O-rhamnoside	Flavonoids	Flavonols	530519	343603	160839	(653.1707, 125286.04)(654.17554, 42017.83)(655.17664, 11975.585)(656.1777, 2362.6826)(634.1404, 17386.795)(635.13947, 4456.623)(636.14777, 1009.595)(653.1667, 1024111.3)(654.1702, 316681.9)(655.1718, 80349.52)(656.1738, 14270.36)(657.177, 2037.64)(638.4899, 14902.547)(638.6621, 6773.295)(675.40247, 253030.56)(676.15216, 106481.6)(677.15027, 45567.945)(678.1483, 8473.625)(679.1463, 638.8)
Kaempferol 3-O-glucosyl-rhamnosyl-galactoside	Flavonoids	Flavonols	773699	708346	845902	(738.1968, 1608.7968)(740.21136, 30351.229)(741.2148, 11858.446)(742.2178, 2427.5767)(762.1927, 4805.2603)(763.1976, 1198.61)
Kaempferol 3-O-rhamnosyl-rhamnosyl-glucoside	Flavonoids	Flavonols	2862755	2853426	3096925	(742.0387, 13551.537)(742.74097, 4036.8699)(745.2495, 1237.915)(741.2426, 20380.18)(742.2399, 6452.72)(724.2107, 58597.47)(725.55145, 26340.525)(726.5544, 12223.591)(727.2263, 3471.895)(728.229, 2216.95)(768.8948, 38347.785)(769.235, 2266.94)(746.4433, 16630.258)(747.2007, 8035.1763)(748.2031, 1278.5233)
Kaempferol 3-O-xylosyl-rutinoside	Flavonoids	Flavonols	2862755	2853426	3096925	(742.0387, 13551.537)(742.74097, 4036.8699)(745.2495, 1237.915)(741.2426, 20380.18)(742.2399, 6452.72)(724.2107, 58597.47)(725.55145, 26340.525)(726.5544, 12223.591)(727.2263, 3471.895)(728.229, 2216.95)(768.8948, 38347.785)(769.235, 2266.94)(746.4433, 16630.258)(747.2007, 8035.1763)(748.2031, 1278.5233)
Kaempferol 3-O-(2''-rhamnosyl-galactoside) 7-O-rhamnoside	Flavonoids	Flavonols	2862755	2853426	3096925	(742.0387, 13551.537)(742.74097, 4036.8699)(745.2495, 1237.915)(741.2426, 20380.18)(742.2399, 6452.72)(724.2107, 58597.47)(725.55145, 26340.525)(726.5544, 12223.591)(727.2263, 3471.895)(728.229, 2216.95)(768.8948, 38347.785)(769.235, 2266.94)(746.4433, 16630.258)(747.2007, 8035.1763)(748.2031, 1278.5233)
Quercetin 3-O-xylosyl-rutinoside	Flavonoids	Flavonols	475502	438541	438541	(744.79315, 19276.785)(745.7965, 5725.198)(745.2049, 378.47)(729.1842, 429.66)(765.179, 45854.375)(766.18243, 15282.719)(767.18365, 4196.34)
Kaempferol 3-O-glucosyl-rhamnosyl-glucoside	Flavonoids	Flavonols	773699	708346	845902	(756.2224, 5978.1304)(738.20734, 26622.287)(739.2211, 18307.764)(757.21344, 11342.637)(758.21655, 3413.6934)(759.20764, 364.57)(740.21136, 30351.229)(741.2148, 11858.446)(742.2178, 2427.5767)(779.1902, 695.17)(762.1927, 4805.2603)(763.1976, 1198.61)
Quercetin 3-O-rhamnosyl-rhamnosyl-glucoside	Flavonoids	Flavonols	773699	708346	845902	(756.2224, 5978.1304)(738.20734, 26622.287)(739.2211, 18307.764)(757.21344, 11342.637)(758.21655, 3413.6934)(759.20764, 364.57)(740.21136, 30351.229)(741.2148, 11858.446)(742.2178, 2427.5767)(779.1902, 695.17)(762.1927, 4805.2603)(763.1976, 1198.61)
Kaempferol 3-O-sophoroside 7-O-glucoside	Flavonoids	Flavonols	227375	219445	241434	(773.2098, 112321.56)(774.2125, 40408.39)(775.2146, 11073.07)(776.2178, 1633.66)(759.1941, 2091.8)(775.00916, 68909.05)(774.2134, 60769.395)(775.21545, 17031.615)(776.2178, 2778.71)(759.2125, 2809.6274)(795.1919, 145681.05)(796.1948, 52643.887)(797.1956, 15775.716)(798.1994, 2803.6633)(781.17633, 3339.2034)(782.1787, 285.06)
Quercetin 3-O-glucosyl-rhamnosyl-glucoside	Flavonoids	Flavonols	227375	219445	241434	(773.2098, 112321.56)(774.2125, 40408.39)(775.2146, 11073.07)(776.2178, 1633.66)(759.1941, 2091.8)(775.00916, 68909.05)(774.2134, 60769.395)(775.21545, 17031.615)(776.2178, 2778.71)(759.2125, 2809.6274)(795.1919, 145681.05)(796.1948, 52643.887)(797.1956, 15775.716)(798.1994, 2803.6633)(781.17633, 3339.2034)(782.1787, 285.06)
Kaempferol 3,7,4'-O-triglucoside	Flavonoids	Flavonols	227375	219445	241434	(773.2098, 112321.56)(774.2125, 40408.39)(775.2146, 11073.07)(776.2178, 1633.66)(759.1941, 2091.8)(775.00916, 68909.05)(774.2134, 60769.395)(775.21545, 17031.615)(776.2178, 2778.71)(759.2125, 2809.6274)(795.1919, 145681.05)(796.1948, 52643.887)(797.1956, 15775.716)(798.1994, 2803.6633)(781.17633, 3339.2034)(782.1787, 285.06)
Quercetin 3-O-glucosyl-rhamnosyl-galactoside	Flavonoids	Flavonols	227375	219445	241434	(776.20825, 521.9666)(759.21796, 2550.7666)
Sesamol	Lignans	Lignans	725654	765223	3380983	(138.53009, 5762.08)(139.03706, 12634.02)(121.02722, 7372.8574)(147.02255, 133988.12)(148.0256, 13587.0)
Anhydro-secoisolariciresinol	Lignans	Lignans	1463050	1619170	1495083	(345.1641, 31365.6)(346.6687, 7164.6597)(347.57437, 29874.396)(348.17453, 10058.823)(349.1753, 70084.086)(329.67447, 5866.0)(367.14703, 757506.25)(368.1522, 196033.0)(350.14786, 132164.58)(351.81946, 5639.1665)
Sesaminol	Lignans	Lignans	983656	1004052	936971	(353.09406, 1055.35)(373.12003, 1551.8232)(375.1232, 36371.03)(376.12833, 5563.293)(397.1023, 99.74)(379.09732, 4926.54)(380.10132, 211.57)
Episesaminol	Lignans	Lignans	983656	1004052	936971	(353.09406, 1055.35)(373.12003, 1551.8232)(375.1232, 36371.03)(376.12833, 5563.293)(397.1023, 99.74)(379.09732, 4926.54)(380.10132, 211.57)
Sesamolin	Lignans	Lignans	983656	1004052	936971	(353.09406, 1055.35)(373.12003, 1551.8232)(375.1232, 36371.03)(376.12833, 5563.293)(397.1023, 99.74)(379.09732, 4926.54)(380.10132, 211.57)
Episesamin	Lignans	Lignans	204422	179352	135936	(354.1088, 9903.48)(355.1055, 1951.42)(337.85175, 8167.02)(338.1056, 361.28336)(342.1178, 9515.91)(380.1144, 322.39)
Sesamin	Lignans	Lignans	204422	179352	135936	(354.1088, 9903.48)(355.1055, 1951.42)(337.85175, 8167.02)(338.1056, 361.28336)(342.1178, 9515.91)(380.1144, 322.39)
Conidendrin	Lignans	Lignans	409431	409431	339455	(357.79993, 62810.844)(357.13495, 15181.21)(358.1408, 2408.005)(338.12186, 9052.34)(339.13025, 2367.42)(361.1416, 1530.86)(342.1277, 722.57996)(343.1344, 173.35)(382.62573, 948.75)(361.1007, 881.04004)
Todolactol A	Lignans	Lignans	663991	402903	1398674	(359.34863, 1102.818)(360.1405, 733.09)(378.8334, 16624.0)(380.1701, 2568.835)(382.1728, 5556.54)(361.16034, 12429.811)(400.4775, 3037.3264)(381.73166, 19336.22)(382.73544, 3926.636)
Pinoresinol	Lignans	Lignans	939039	919279	868739	(360.1537, 6820.7905)(341.1392, 453.08)(363.16565, 24919.605)(343.1347, 1169.73)(381.12924, 30259.945)(382.13174, 3870.38)(365.13217, 11702.004)(368.13907, 6778.4634)
Matairesinol	Lignans	Lignans	939039	919279	868739	(360.1537, 6820.7905)(341.1392, 453.08)(363.16565, 24919.605)(343.1347, 1169.73)(381.12924, 30259.945)(382.13174, 3870.38)(365.13217, 11702.004)(368.13907, 6778.4634)
Cyclolariciresinol	Lignans	Lignans	639609	2050594	1477832	(361.1586, 1821.21)(362.1577, 316.51)(343.157, 2129.02)(345.1641, 2504.68)(363.1661, 23406.39)(344.1609, 7680.3)(345.1616, 10612.63)(347.1604, 441.76)(348.1755, 2499.88)(383.1457, 18686.645)(384.14227, 3161.52)(365.13242, 51596.676)(366.1357, 12659.931)(367.13733, 1531.6901)
Lariciresinol	Lignans	Lignans	639609	2050594	1477832	(361.1586, 1821.21)(362.1577, 316.51)(343.157, 2129.02)(345.1641, 2504.68)(363.1661, 23406.39)(344.1609, 7680.3)(345.1616, 10612.63)(347.1604, 441.76)(348.1755, 2499.88)(383.1457, 18686.645)(384.14227, 3161.52)(365.13242, 51596.676)(366.1357, 12659.931)(367.13733, 1531.6901)
Secoisolariciresinol	Lignans	Lignans	2461969	4146217	4848507	(363.50912, 26941.799)(364.51328, 19844.75)(365.18286, 63782.074)(366.1918, 22824.22)(367.1811, 135050.33)(344.8373, 803.97)(347.66968, 3007.825)(348.67834, 56832.695)(349.1821, 120288.8)(364.5172, 2472.7)(365.51877, 8286.293)(366.19815, 15848.02)(346.42444, 27646.553)(347.67206, 2342.065)(348.67773, 75209.23)(349.68243, 10045.365)(385.15933, 18317.818)(386.16296, 2738.3633)(367.82187, 517214.12)…
Arctigenin	Lignans	Lignans	751730	874359	2267033	(373.16745, 747.34)(376.1629, 1129.835)(377.1757, 2561.41)(354.81958, 4807.777)(356.153, 3497.15)(376.177, 25685.244)(377.1766, 29103.523)(377.682, 37802.164)(378.1791, 28943.72)(355.6576, 3800.88)(356.66058, 5349.9697)(359.1686, 1611.72)(395.89374, 3467.6577)(396.14944, 384.635)(379.13986, 4326.9736)(382.1478, 571.59)
7-Hydroxysecoisolariciresinol	Lignans	Lignans	6638386	13576555	5540532	(374.20392, 24859.945)(357.2077, 69186.01)(358.19617, 58061.723)(359.9607, 103980.18)(360.70535, 62491.19)(375.21906, 33380.72)(376.21887, 3966.5562)(360.21, 48204.68)(397.40057, 14219.443)(398.69574, 8554.345)(402.2007, 662.15)(379.19226, 24368.979)(380.18777, 11944.081)
Isohydroxymatairesinol	Lignans	Lignans	165717	156530	289027	(377.14392, 17617.17)(376.1346, 5219.76)(377.1481, 63566.67)(379.1559, 1836.64)(358.1318, 840.5867)(361.1466, 4695.94)(377.15265, 13228.353)(378.66125, 9638.575)(379.6608, 1383.055)(358.47168, 3803.1367)(399.1316, 4560.4053)(401.13782, 1553.4199)(383.12888, 1881.9498)
Nortrachelogenin	Lignans	Lignans	165717	156530	289027	(377.14392, 17617.17)(376.1346, 5219.76)(377.1481, 63566.67)(379.1559, 1836.64)(358.1318, 840.5867)(361.1466, 4695.94)(377.15265, 13228.353)(378.66125, 9638.575)(379.6608, 1383.055)(358.47168, 3803.1367)(399.1316, 4560.4053)(401.13782, 1553.4199)(383.12888, 1881.9498)
7-Hydroxymatairesinol	Lignans	Lignans	165717	156530	289027	(377.14392, 17617.17)(376.1346, 5219.76)(377.1481, 63566.67)(379.1559, 1836.64)(358.1318, 840.5867)(361.1466, 4695.94)(377.15265, 13228.353)(378.66125, 9638.575)(379.6608, 1383.055)(358.47168, 3803.1367)(399.1316, 4560.4053)(401.13782, 1553.4199)(383.12888, 1881.9498)
Medioresinol	Lignans	Lignans	431542	400986	414933	(388.35583, 966.452)(375.1502, 913.52)(389.16705, 1231.732)(374.1635, 175.0)(413.31906, 8336.84)(414.31076, 2575.6382)(416.1628, 1990.46)(396.1385, 302.98)
Trachelogenin	Lignans	Lignans	431542	400986	414933	(388.35583, 966.452)(375.1502, 913.52)(389.16705, 1231.732)(374.1635, 175.0)(413.31906, 8336.84)(414.31076, 2575.6382)(416.1628, 1990.46)(396.1385, 302.98)
Dimethylmatairesinol	Lignans	Lignans	1655092	1509559	1436811	(388.50537, 4177.2065)(369.1652, 4486.135)(371.18005, 369.36)(391.19916, 11308.164)(392.1964, 3398.98)(371.8384, 13558.164)(372.1723, 3860.74)(373.17386, 1371.67)(410.16263, 38621.223)(411.16513, 9174.191)(412.17236, 40564.938)(414.18195, 24628.186)(393.66446, 1498.5049)
1-Acetoxypinoresinol	Lignans	Lignans	602086	602086	518790	(416.1393, 15614.78)(417.138, 3713.61)(398.89297, 9772.4375)(402.1489, 273.86)(403.1556, 37579.16)(419.1643, 190.8)(400.1461, 5447.375)(403.1554, 2287.17)(423.1237, 172124.95)(424.6381, 51205.99)(425.1301, 19214.59)(426.1327, 2205.32)
Syringaresinol	Lignans	Lignans	220590	198030	201052	(418.1686, 6971.11)(402.4857, 2136.0466)(422.17554, 2895.165)(402.1717, 2350.32)(444.1617, 4172.575)(446.1605, 1216.24)(423.74298, 9462.19)(424.14185, 2103.6174)
Lariciresinol-sesquilignan	Lignans	Lignans	230569	773971	905395	(556.2291, 1052.7875)(538.89435, 1135.0616)(539.5534, 106.1)(557.7338, 12954.255)(558.73315, 2798.4724)(560.2389, 796.375)(582.2313, 265.755)(583.2429, 109.9)(563.7244, 969.90247)(565.2209, 2392.13)
Secoisolariciresinol-sesquilignan	Lignans	Lignans	447849	339820	339820	(558.98596, 1087.1475)(560.26404, 3333.25)(561.26733, 617.305)(544.23486, 1199.98)(546.24896, 1640.8501)(562.2782, 10710.145)(563.2733, 7715.635)(564.2678, 3972.395)(565.26227, 8115.18)(541.85144, 1081.2961)(547.2543, 1899.17)(582.2417, 525.36)(565.83673, 49234.668)(566.2343, 15580.769)(566.2309, 4527.2534)
4-Vinylguaiacol	Other polyphenols	Alkylmethoxyphenols	806820	853548	860401	(133.0606, 32302.45)(134.0614, 1384.3)(136.0719, 38045.11)(137.07355, 3766.325)(176.39894, 4921.54)(176.73096, 1832.9332)(155.04472, 36319.152)(156.04756, 1236.2767)
4-Ethylguaiacol	Other polyphenols	Alkylmethoxyphenols	193985	537219	305329	(153.08858, 2279.67)(156.42937, 3124.6501)(134.07033, 423.54004)(156.10056, 3534.805)(135.07968, 6870.873)(136.07346, 406.22665)(175.8267, 11263.971)(176.07722, 1018.7)(160.0734, 1155.84)
4-Vinylsyringol	Other polyphenols	Alkylmethoxyphenols	1569925	1703930	1517019	(242.09798, 34838.59)(243.0993, 14581.3)(224.83257, 1445.7825)(246.10864, 2395.8967)(227.10196, 6627.79)(265.0802, 12379.59)(266.09152, 324.67667)(248.32788, 3520.8726)
4-Ethylphenol	Other polyphenols	Alkylphenols	899492	759301	607426	(104.06, 1334.72)(145.81422, 14189.283)(146.06834, 1616.8434)(105.06906, 28763.516)(106.07203, 2471.8835)(123.07975, 1907.42)(130.06253, 1901.7461)
4-Methylcatechol	Other polyphenols	Alkylphenols	4553843	5133691	6416647	(107.04403, 327283.66)(108.04723, 12270.0)(128.40327, 657.4033)(109.80833, 1293.055)(111.394264, 1869.0634)(112.0612, 1028.4)(148.64702, 139953.62)(148.0462, 22325.766)(149.05064, 477.3667)(134.0457, 743.985)
3-Methylcatechol	Other polyphenols	Alkylphenols	4553843	5133691	6416647	(107.04403, 327283.66)(108.04723, 12270.0)(128.40327, 657.4033)(109.80833, 1293.055)(111.394264, 1869.0634)(112.0612, 1028.4)(148.64702, 139953.62)(148.0462, 22325.766)(149.05064, 477.3667)(134.0457, 743.985)
4-Vinylphenol	Other polyphenols	Alkylphenols	30078184	30583908	29981680	(121.061165, 864.4634)(102.046394, 63345.44)(122.0689, 2704.01)(124.0748, 956.71)(103.05352, 1178794.4)(104.05683, 99814.375)(145.0492, 21798.096)(146.22319, 69693.19)(147.05957, 7784.974)(148.05997, 3244.0676)(126.7076, 27652.291)(130.0496, 15651.971)
4-Ethylcatechol	Other polyphenols	Alkylphenols	1538287	1538287	1376950	(161.05768, 7825.8438)(162.06366, 921.43)(121.063835, 7292.6367)(139.07436, 59695.77)(140.07277, 5119.6934)(144.24915, 7429.4463)(148.064, 11915.41)
5-Nonadecenylresorcinol	Other polyphenols	Alkylphenols	698364	613702	613702	(379.33115, 924.595)(359.81485, 328.71002)(360.3193, 871.44)(397.30432, 11659.9)(398.30853, 1662.335)(381.29352, 32505.436)(382.2967, 7555.625)
5-Nonadecylresorcinol	Other polyphenols	Alkylphenols	183648	321903	443096	(381.345, 5018.0933)(360.31973, 6921.358)(361.72784, 852.734)(399.3204, 9011.064)(400.32455, 1630.145)(383.32584, 13233.946)(384.3302, 3766.18)
5-Heneicosenylresorcinol	Other polyphenols	Alkylphenols	525894	591573	636931	(385.34213, 29827.225)(386.3453, 7814.44)(388.35056, 4343.0034)(407.3321, 8383.89)(408.3381, 348.93)
5-Heneicosylresorcinol	Other polyphenols	Alkylphenols	685624	644928	741102	(408.36868, 1206.6266)(409.37677, 386.905)(386.34537, 21139.867)(387.34824, 1332.2933)(429.36758, 3184.8965)(430.3745, 4252.4634)(431.37698, 704.4067)
5-Tricosenylresorcinol	Other polyphenols	Alkylphenols	873580	873580	141268	(430.38123, 11222.38)(431.38452, 1565.4266)(413.3729, 33246.11)(414.376, 9774.66)(415.3786, 599.51)(453.3662, 2680.84)
5-Tricosylresorcinol	Other polyphenols	Alkylphenols	857913	886954	1006402	(455.38266, 35323.613)(456.38614, 10877.532)(457.38614, 1491.8234)
Bisdemethoxycurcumin	Other polyphenols	Curcuminoids	1604186	76117	118408	(308.105, 20349.14)(309.10306, 3225.8635)(290.09265, 12252.775)(291.0949, 381.89)(312.1238, 2008.71)(294.5113, 3534.4897)(296.1151, 11111.22)(333.1018, 1209.65)(336.1135, 612.96)(316.5925, 2098.655)
Demethoxycurcumin	Other polyphenols	Curcuminoids	757964	699415	738025	(340.6231, 2716.59)(320.70892, 3029.3782)(325.1235, 483.47)(342.3275, 3434.716)(324.9247, 1380.47)(325.62677, 6313.8447)(326.1316, 514.79)(361.10474, 926.93506)(347.11014, 965.635)
Curcumin	Other polyphenols	Curcuminoids	1163336	1293969	898541	(369.73175, 3163.9019)(350.1177, 65157.39)(351.12155, 12182.856)(352.11487, 788.23)(370.1349, 4915.4004)(371.13904, 510.40332)(352.46805, 7635.69)(352.138, 4706.0)(353.1416, 568.26)(392.91962, 10518.424)(393.1142, 3833.29)(394.1158, 1429.74)(395.1329, 1281.86)(373.70547, 25741.39)(374.71283, 4325.532)(378.1082, 911.86)
Psoralen	Other polyphenols	Furanocoumarins	1052109	1079570	1092290	(186.43326, 857.284)(187.0296, 199.01)(171.0284, 68.854996)(188.04385, 11425.49)(189.04349, 3177.7622)(173.54384, 1186.2649)(174.04684, 234.13501)(191.0132, 11613.196)(192.01723, 76.63)
Bergapten	Other polyphenols	Furanocoumarins	954569	978812	961771	(218.0416, 498.28)(217.05565, 2280.275)(218.0681, 165.01)(200.87788, 20548.904)(202.2141, 43784.168)(202.85054, 5336.034)(203.0509, 305253.25)(204.05518, 24490.178)(239.69868, 4805.2554)(221.02531, 49543.375)(222.02515, 8690.87)(223.0262, 1895.7)
Xanthotoxin	Other polyphenols	Furanocoumarins	954569	978812	961771	(218.0416, 498.28)(217.05565, 2280.275)(218.0681, 165.01)(200.87788, 20548.904)(202.2141, 43784.168)(202.85054, 5336.034)(203.0509, 305253.25)(204.05518, 24490.178)(239.69868, 4805.2554)(221.02531, 49543.375)(222.02515, 8690.87)(223.0262, 1895.7)
Isopimpinellin	Other polyphenols	Furanocoumarins	105994	121711	112458	(231.45291, 473.954)(233.05965, 488.7)(247.0546, 6616.935)(248.0672, 115.11)(229.0551, 9579.0)(230.0666, 1691.96)(254.29375, 814.86005)(255.0457, 1417.95)
4-Hydroxybenzaldehyde	Other polyphenols	Hydroxybenzaldehydes	1225547	206791	6238224	(123.28985, 6328.3022)(124.03885, 2197.7349)(104.0285, 487.33002)(124.04717, 74505.945)(124.0461, 18124.29)(106.53873, 6199.715)(128.68834, 133875.64)(129.68977, 10381.2295)(130.0254, 2424.1)
p-Anisaldehyde	Other polyphenols	Hydroxybenzaldehydes	1394002	5974660	5426955	(137.0574, 6465.89)(138.0541, 6246.89)(140.0657, 881.88)(121.05, 164.3)(137.66075, 91754.09)(138.05841, 10012.685)(139.0682, 332.565)(119.048744, 19406.412)(120.0518, 567.12)(161.04735, 1237.405)(162.0506, 2138.21)(163.0541, 5879.04)(143.03477, 6541.9473)(144.0379, 1510.76)
Protocatechuic aldehyde	Other polyphenols	Hydroxybenzaldehydes	725654	765223	3380983	(138.53009, 5762.08)(139.03706, 12634.02)(121.02722, 7372.8574)(147.02255, 133988.12)(148.0256, 13587.0)
Vanillin	Other polyphenols	Hydroxybenzaldehydes	361864	361864	77913	(153.05356, 47225.953)(154.0482, 3283.73)(137.04504, 548001.5)(139.0508, 9927.23)(153.0555, 26063.691)(138.30157, 65798.65)(138.0537, 47525.85)(139.056, 384.13)(175.53891, 3447.62)(177.0394, 705.645)(159.028, 1358.52)
Gallic aldehyde	Other polyphenols	Hydroxybenzaldehydes	729066	328483	890844	(155.02843, 5974.99)(155.0213, 1466.51)(136.0135, 189.47)(157.03949, 30053.8)(157.0423, 3186.81)(138.02734, 2811.116)(140.36708, 278.84)(182.0299, 141.92)(159.00293, 9698.975)(160.00365, 139.495)
Syringaldehyde	Other polyphenols	Hydroxybenzaldehydes	2651958	3389459	3036780	(184.56317, 4426.495)(185.0648, 3232.08)(184.46988, 6970.618)(165.05327, 138457.38)(166.05893, 14686.9795)(167.05624, 919.91504)(205.04692, 2252.1565)(189.04434, 704.495)(190.045, 3560.81)
3-Methoxyacetophenone	Other polyphenols	Hydroxybenzoketones	806820	853548	860401	(133.0606, 32302.45)(134.0614, 1384.3)(136.0719, 38045.11)(137.07355, 3766.325)(176.39894, 4921.54)(176.73096, 1832.9332)(155.04472, 36319.152)(156.04756, 1236.2767)
2,3-Dihydroxy-1-guaiacylpropanone	Other polyphenols	Hydroxybenzoketones	2259682	2132002	2049119	(235.30925, 72413.97)(236.06206, 11896.984)(195.06494, 2837.065)(214.08044, 8356.17)(214.0716, 643.195)(218.65317, 1427.3479)
Ferulaldehyde	Other polyphenols	Hydroxycinnamaldehydes	12591297	12270219	12802404	(178.73059, 3734.7395)(182.0782, 185.71)(160.05411, 10001.786)(179.6711, 189731.62)(180.8252, 25121.656)(181.82683, 2524.3625)(162.46347, 164233.78)(163.06383, 22128.416)(203.55437, 7318.7954)(205.66525, 3532.5698)(185.54324, 4668.59)
Sinapaldehyde	Other polyphenols	Hydroxycinnamaldehydes	597893	552762	564948	(209.07825, 1237.01)(210.0739, 2190.59)(212.0895, 2588.16)(213.0828, 446.49)(190.06488, 15044.173)(191.06557, 3027.4866)(192.0649, 207.89)(214.0875, 1540.54)(191.06906, 5843.3203)(234.40779, 2278.65)(236.0825, 2864.35)
Coumarin	Other polyphenols	Hydroxycoumarins	5818832	3178060	3052627	(146.23763, 37618.504)(147.53964, 9330.54)(128.026, 162591.4)(129.03403, 57917.195)(151.055, 366.66)(132.54492, 5438.46)(134.04573, 4097.1304)(172.53615, 370.645)(151.0162, 2048.33)
Umbelliferone	Other polyphenols	Hydroxycoumarins	184245	217480	120054	(164.53735, 5856.4204)(166.0446, 2401.19)(167.0467, 3909.96)(144.01797, 1291.8251)(167.21635, 137438.17)(145.53094, 5615.9697)(147.0338, 1044.59)(188.03241, 1118.47)(169.01547, 45994.4)(168.014, 18854.66)
4-Hydroxycoumarin	Other polyphenols	Hydroxycoumarins	184245	217480	120054	(164.53735, 5856.4204)(166.0446, 2401.19)(167.0467, 3909.96)(144.01797, 1291.8251)(167.21635, 137438.17)(145.53094, 5615.9697)(147.0338, 1044.59)(188.03241, 1118.47)(169.01547, 45994.4)(168.014, 18854.66)
Mellein	Other polyphenols	Hydroxycoumarins	12591297	12270219	12802404	(178.73059, 3734.7395)(182.0782, 185.71)(160.05411, 10001.786)(179.6711, 189731.62)(180.8252, 25121.656)(181.82683, 2524.3625)(162.46347, 164233.78)(163.06383, 22128.416)(203.55437, 7318.7954)(205.66525, 3532.5698)(185.54324, 4668.59)
Esculetin	Other polyphenols	Hydroxycoumarins	68978	76648	99848	(182.0317, 630.24)(162.85576, 4481.768)(180.03777, 1680.458)(183.71574, 8174.6567)(184.0491, 4034.17)(162.23022, 4382.462)(166.0354, 860.23)(204.02371, 7623.04)(187.0164, 375.875)
Scopoletin	Other polyphenols	Hydroxycoumarins	323574	134411	152532	(195.0504, 12161.4)(196.052, 2004.42)(197.0562, 3092.83)(175.0336, 5149.9)(176.0326, 1889.96)(193.72136, 2580.8567)(194.5524, 494.58502)(198.0679, 652.88)(175.03676, 5219.91)(176.0364, 475.86)
Esculin	Other polyphenols	Hydroxycoumarins	111981	122606	103527	(340.41263, 2542.4885)(323.0774, 373.97)(342.09195, 3227.9766)(323.07343, 51353.906)(324.0784, 6860.3896)(325.074, 315.48)(363.0665, 27006.11)(364.0712, 3584.46)(346.0594, 2896.455)(350.0683, 7040.61)
2-Methoxy-5-prop-1-enylphenol	Other polyphenols	Hydroxyphenylpropenes	5383039	5229879	4888411	(166.0859, 2852672.2)(167.0882, 334614.53)(168.09065, 26214.465)(169.0928, 1587.89)(147.07503, 109407.31)(148.07573, 10574.624)(150.0883, 3809.45)(168.09966, 1579.138)(147.83173, 148540.64)(148.0824, 22172.002)(149.08861, 1464.2733)(191.68326, 10477.867)(192.0888, 6815.615)(173.57758, 1016.985)(174.08015, 989.565)
Eugenol	Other polyphenols	Hydroxyphenylpropenes	5383039	5229879	4888411	(166.0859, 2852672.2)(167.0882, 334614.53)(168.09065, 26214.465)(169.0928, 1587.89)(147.07503, 109407.31)(148.07573, 10574.624)(150.0883, 3809.45)(168.09966, 1579.138)(147.83173, 148540.64)(148.0824, 22172.002)(149.08861, 1464.2733)(191.68326, 10477.867)(192.0888, 6815.615)(173.57758, 1016.985)(174.08015, 989.565)
Acetyl eugenol	Other polyphenols	Hydroxyphenylpropenes	605506	371849	615251	(207.0995, 14136.43)(208.1036, 238.96)(210.1016, 2993.1)(189.0873, 236.02)(207.10242, 17148.684)(208.10507, 1323.34)(191.09532, 5702.883)(234.0982, 25116.35)(213.88156, 7070.038)(214.08005, 599.625)(216.0878, 3380.45)
[6]-Gingerol	Other polyphenols	Hydroxyphenylpropenes	126394	107920	122002	(323.2167, 5775.424)(324.21835, 593.615)(306.7131, 9524.22)
Guaiacol	Other polyphenols	Methoxyphenols	4553843	5133691	6416647	(107.04403, 327283.66)(108.04723, 12270.0)(128.40327, 657.4033)(109.80833, 1293.055)(111.394264, 1869.0634)(112.0612, 1028.4)(148.64702, 139953.62)(148.0462, 22325.766)(149.05064, 477.3667)(134.0457, 743.985)
Juglone	Other polyphenols	Naphtoquinones	219124	271752	73047	(157.0239, 10913.44)(199.0267, 222.95)(162.04523, 449.84668)(175.03436, 5269.245)(176.0369, 634.47)(184.02779, 6933.7295)
1,4-Naphtoquinone	Other polyphenols	Naphtoquinones	122024	137445	109054	(159.84146, 2026.696)(143.0333, 232.34)(163.056, 322.5)(144.3773, 8252.651)(144.54474, 5793.59)(145.0489, 20886.69)(184.43344, 4386.9243)(185.70177, 800.18)(163.01811, 5469.9585)
Catechol	Other polyphenols	Other polyphenols	1234362	1198058	351778	(110.034904, 4859.636)(111.04421, 7869.908)(112.042336, 651.6767)(113.03975, 479.03998)(135.03102, 8867.253)(117.525024, 3815.2651)
3,4-Dihydroxyphenylglycol	Other polyphenols	Other polyphenols	3112780	3112780	2965079	(170.05876, 57552.33)(171.0633, 14688.125)(172.0746, 189.865)(153.5513, 2956.0251)(153.05624, 5223.295)(195.04993, 13367.273)(196.05238, 2741.07)(197.05562, 2374.01)(175.0403, 6061.1797)
Coumestrol	Other polyphenols	Other polyphenols	176809	138436	157022	(252.02596, 2722.8633)(255.04614, 1961.6699)
Arbutin	Other polyphenols	Other polyphenols	294534	257114	258493	(273.58975, 7866.9336)(273.0957, 870.11)(257.88544, 15056.791)(258.0864, 5877.2065)(259.0924, 3215.885)(274.6065, 5322.5054)(255.595, 2941.1748)(259.0918, 7445.22)(300.09476, 8912.965)(278.7341, 6650.0874)(278.0714, 438.03336)
Phlorin	Other polyphenols	Other polyphenols	81845	82122	82122	(289.0891, 117962.88)(290.0929, 15137.97)(291.0949, 381.89)(271.0783, 53378.41)(272.0816, 6599.25)(273.0752, 246.76)(272.08948, 932.225)(293.05817, 6018.665)
Carvacrol	Other polyphenols	Phenolic terpenes	2623820	1031078	807858	(173.0909, 14096.49)(133.10094, 37188.81)(134.10353, 5767.0234)(151.11057, 29101.14)(152.1128, 3614.8)(157.42543, 1138.18)
Carnosol	Other polyphenols	Phenolic terpenes	15821604	15821604	14147906	(331.69016, 39766.406)(332.68576, 53955.883)(333.68878, 23180.688)(334.18652, 28741.887)(335.1967, 72.11)(312.67355, 4209.585)(314.67706, 38860.125)(317.1806, 65304.57)(331.2001, 6040.14)(315.18576, 34335.137)(317.18625, 8166.715)(318.19705, 13109.965)(353.77295, 4887.8936)(355.68555, 3685.215)(356.1751, 855.79)(336.56488, 4653.698)(337.97073, 11233.338)(339.1734, 7603.5156)(339.9236, 2663.7026)(…
Carnosic acid	Other polyphenols	Phenolic terpenes	74670736	3943529	70548512	(332.99762, 68884.45)(334.20398, 14674.902)(335.2116, 20337.305)(336.2186, 4386.445)(333.2024, 145982.6)(334.2074, 28005.08)(315.1909, 4756889.5)(316.19415, 915243.4)(317.1966, 110519.95)(318.1993, 10382.35)(358.2023, 4372.07)(337.17188, 27999.16)(338.17596, 5100.935)
Rosmadial	Other polyphenols	Phenolic terpenes	1463050	1619170	1495083	(345.1641, 31365.6)(346.6687, 7164.6597)(347.57437, 29874.396)(348.17453, 10058.823)(349.1753, 70084.086)(329.67447, 5866.0)(367.14703, 757506.25)(368.1522, 196033.0)(350.14786, 132164.58)(351.81946, 5639.1665)
Rosmanol	Other polyphenols	Phenolic terpenes	9046088	9510939	9510939	(347.1843, 23722.7)(348.1735, 24827.03)(349.1899, 2488.11)(329.16818, 11872.356)(330.50525, 486.27335)(331.51578, 109395.59)(332.188, 29613.746)(347.17993, 400870.44)(348.18286, 76849.266)(370.16678, 1594.1234)(353.65936, 1411.155)(356.178, 2397.44)
Epirosmanol	Other polyphenols	Phenolic terpenes	9046088	9510939	6634998	(347.52063, 18393.37)(348.50943, 20944.154)(349.69135, 5801.74)(328.9698, 9366.266)(330.42065, 978.285)(331.68158, 86380.55)(332.188, 29613.746)(347.18323, 305115.78)(348.18286, 76849.266)(330.17773, 12320.525)(331.67706, 11600.58)(334.1793, 8292.77)(369.99988, 5177.317)(371.66425, 3022.96)(352.75772, 3520.9897)(354.83643, 11562.487)(355.66602, 4068.455)(356.1778, 7541.28)
Hydroxytyrosol	Other polyphenols	Tyrosols	2154693	773050	1636483	(157.07245, 9154.44)(137.55664, 157561.08)(138.0556, 882.49)(156.07397, 46104.434)(157.0791, 9405.75)(137.06003, 12023.266)(138.05602, 1011.50323)(177.3891, 28286.275)(178.05719, 3520.275)(162.55035, 1906.53)
Tyrosol	Other polyphenols	Tyrosols	1538287	1538287	1376950	(161.05768, 7825.8438)(162.06366, 921.43)(121.063835, 7292.6367)(139.07436, 59695.77)(140.07277, 5119.6934)(144.24915, 7429.4463)(148.064, 11915.41)
p-HPEA-AC	Other polyphenols	Tyrosols	1497433	1228732	11538206	(182.07916, 17676.104)(163.57022, 4245.8926)(183.09148, 8915.493)(185.1003, 70213.01)(186.1016, 2029.93)(165.58282, 416339.47)(166.586, 42884.758)(167.33745, 4602.9824)(207.07486, 3731.2449)(186.06233, 10438.465)(189.0696, 6529.473)(189.0698, 21000.66)
3,4-DHPEA-AC	Other polyphenols	Tyrosols	4148766	3950825	4520288	(197.0799, 2301.79)(201.0874, 127.1)(180.57144, 3544.3)(182.0782, 185.71)(179.06992, 88682.016)(180.07321, 12028.265)(181.07524, 754.70337)(203.38733, 10099.165)(205.66548, 6903.91)
p-HPEA-EDA	Other polyphenols	Tyrosols	374262	3129045	953962	(304.1275, 484.24)(286.9234, 13897.338)(287.45914, 2371.0369)(306.8957, 28385.73)(307.1453, 18505.28)(308.1469, 2002.66)(291.13562, 33365.53)(328.12704, 13451.724)(329.6349, 30147.074)(332.1322, 8640.0)(311.3161, 13679.656)(313.11566, 16486.453)(313.1123, 2516.05)(314.11755, 33664.895)
Hydroxytyrosol 4-O-glucoside	Other polyphenols	Tyrosols	521923	512141	538194	(319.12155, 2241.845)(299.44092, 17795.973)(300.615, 7391.6396)(302.61444, 2354.295)(303.1207, 517.02)(317.79343, 22829.21)(318.1232, 7728.26)(301.1197, 24548.66)(300.1135, 6384.12)(339.60904, 16434.355)(340.1108, 3139.2302)(341.10376, 1463.74)(321.60092, 4097.8276)
3,4-DHPEA-EDA	Other polyphenols	Tyrosols	1629986	2704071	2588916	(320.12393, 50056.105)(321.13074, 9880.585)(322.1293, 485.63)(302.112, 3311.72)(306.1283, 499.78003)(347.1225, 2441.035)(325.10425, 4357.1523)
Ligstroside-aglycone	Other polyphenols	Tyrosols	2647324	3432773	3343091	(365.14148, 10482.67)(366.14203, 189.42499)(345.63095, 6394.675)(349.1447, 14317.91)(365.65332, 1255.42)(366.6516, 2207.23)(367.153, 40283.47)(346.13965, 39541.727)(386.1231, 1697.72)(370.1145, 3341.43)(371.136, 172.55)(372.1255, 3977.72)
p-HPEA-EA	Other polyphenols	Tyrosols	2647324	3432773	3343091	(365.14148, 10482.67)(366.14203, 189.42499)(345.63095, 6394.675)(349.1447, 14317.91)(365.65332, 1255.42)(366.6516, 2207.23)(367.153, 40283.47)(346.13965, 39541.727)(386.1231, 1697.72)(370.1145, 3341.43)(371.136, 172.55)(372.1255, 3977.72)
Oleuropein-aglycone	Other polyphenols	Tyrosols	25030976	25030240	23977452	(379.1349, 13093.79)(380.1385, 2276.97)(381.1393, 242.96)(383.1333, 1954.94)(379.13354, 1022473.2)(380.13742, 177973.38)(381.12906, 36860.76)(382.13028, 3480.9167)(365.13217, 11618.88)(403.11914, 428.26334)(383.7126, 5662.496)(385.11685, 1463.5234)
3,4-DHPEA-EA	Other polyphenols	Tyrosols	25030976	25030240	23977452	(379.1349, 13093.79)(380.1385, 2276.97)(381.1393, 242.96)(383.1333, 1954.94)(379.13354, 1022473.2)(380.13742, 177973.38)(381.12906, 36860.76)(382.13028, 3480.9167)(365.13217, 11618.88)(403.11914, 428.26334)(383.7126, 5662.496)(385.11685, 1463.5234)
Oleoside 11-methylester	Other polyphenols	Tyrosols	255261	198138	199532	(409.14655, 7656.51)(387.80026, 6999.072)(390.142, 309.26)(429.1367, 1318.22)(432.1439, 2515.5)(409.10974, 9568.863)(410.11414, 2377.46)
Oleoside dimethylester	Other polyphenols	Tyrosols	216802	168793	183704	(419.15106, 438.735)(401.14005, 10885.704)(402.48483, 7795.0737)(403.48828, 16155.526)(404.48938, 5070.5366)(419.1552, 1157.4)(401.81686, 6367.8696)(402.15167, 784.33997)(442.13565, 2934.525)(442.1377, 474.83)(423.62387, 667479.4)(424.63132, 132934.78)(425.1298, 34642.145)(426.13278, 4122.2397)
Ligstroside	Other polyphenols	Tyrosols	363111	198057	116451	(526.5224, 2901.1233)(527.1933, 363.82)(510.1898, 391.05)(512.1991, 2374.78)(525.19495, 7764.025)(526.1963, 1006.67004)(512.6974, 2018.0525)(549.7928, 1537.3801)(552.2037, 3379.92)(529.56555, 5352.582)(530.16815, 1646.9933)(531.1785, 267.825)
Demethyloleuropein	Other polyphenols	Tyrosols	189380	176107	203947	(527.93274, 7369.74)(528.8354, 3532.57)(529.66785, 979.45496)(508.14993, 5856.8003)(509.15732, 1556.68)(527.1797, 12706.0)(528.1769, 4337.05)(529.1699, 1993.05)(510.6681, 4551.035)(511.1738, 4969.07)(513.1903, 3199.96)(550.1604, 799.0633)(531.8137, 4430.7803)(534.1636, 3760.94)
Oleuropein	Other polyphenols	Tyrosols	239258	232220	238836	(540.93555, 434.03497)(546.1944, 693.94)(523.6719, 2114.2349)(547.2022, 792.57)(528.1795, 443.23)(565.6753, 23149.64)(564.17676, 2245.115)(549.58044, 4222.5903)(548.1765, 3262.57)(551.1924, 1166.32)
Punicalagin	Phenolic acids	Hydroxybenzoic acids	251869	247498	245461	(1067.0709, 10138.817)(1068.0717, 3635.9797)
Benzoic acid	Phenolic acids	Hydroxybenzoic acids	1225547	206791	6238224	(123.28985, 6328.3022)(124.03885, 2197.7349)(104.0285, 487.33002)(124.04717, 74505.945)(124.0461, 18124.29)(106.53873, 6199.715)(128.68834, 133875.64)(129.68977, 10381.2295)(130.0254, 2424.1)
2-Hydroxybenzoic acid	Phenolic acids	Hydroxybenzoic acids	725654	765223	3380983	(138.53009, 5762.08)(139.03706, 12634.02)(121.02722, 7372.8574)(147.02255, 133988.12)(148.0256, 13587.0)
4-Hydroxybenzoic acid	Phenolic acids	Hydroxybenzoic acids	725654	765223	765223	(139.03766, 10192.145)(121.0275, 11358.314)
3-Hydroxybenzoic acid	Phenolic acids	Hydroxybenzoic acids	725654	765223	765223	(139.03766, 10192.145)(121.0275, 11358.314)
Protocatechuic acid	Phenolic acids	Hydroxybenzoic acids	729066	328483	890844	(155.02843, 5974.99)(155.0213, 1466.51)(136.0135, 189.47)(157.03949, 30053.8)(157.0423, 3186.81)(138.02734, 2811.116)(140.36708, 278.84)(182.0299, 141.92)(159.00293, 9698.975)(160.00365, 139.495)
Gentisic acid	Phenolic acids	Hydroxybenzoic acids	729066	328483	890844	(155.02843, 5974.99)(155.0213, 1466.51)(136.0135, 189.47)(157.03949, 30053.8)(157.0423, 3186.81)(138.02734, 2811.116)(140.36708, 278.84)(182.0299, 141.92)(159.00293, 9698.975)(160.00365, 139.495)
3,5-Dihydroxybenzoic acid	Phenolic acids	Hydroxybenzoic acids	729066	328483	890844	(155.02843, 5974.99)(155.0213, 1466.51)(136.0135, 189.47)(157.03949, 30053.8)(157.0423, 3186.81)(138.02734, 2811.116)(140.36708, 278.84)(182.0299, 141.92)(159.00293, 9698.975)(160.00365, 139.495)
2,6-Dihydroxybenzoic acid	Phenolic acids	Hydroxybenzoic acids	729066	328483	890844	(155.02843, 5974.99)(155.0213, 1466.51)(136.0135, 189.47)(157.03949, 30053.8)(157.0423, 3186.81)(138.02734, 2811.116)(140.36708, 278.84)(182.0299, 141.92)(159.00293, 9698.975)(160.00365, 139.495)
2,4-Dihydroxybenzoic acid	Phenolic acids	Hydroxybenzoic acids	729066	328483	890844	(157.0349, 237.07)(137.69267, 420.08)(140.03256, 168.11499)(182.0299, 141.92)(159.00284, 7905.723)(160.00365, 139.495)
2,3-Dihydroxybenzoic acid	Phenolic acids	Hydroxybenzoic acids	729066	328483	890844	(157.0349, 237.07)(137.69267, 420.08)(140.03256, 168.11499)(182.0299, 141.92)(159.00284, 7905.723)(160.00365, 139.495)
Vanillic acid	Phenolic acids	Hydroxybenzoic acids	1405140	2339421	1472079	(170.80048, 20898.064)(171.05035, 8465.937)(173.0553, 1540.6967)(151.0339, 11725.133)(152.53627, 2240.3467)(153.03813, 6892.4937)(155.04228, 10863.954)(169.05183, 35171.383)(153.71419, 884.76)(154.0486, 335.79)(191.03514, 1595.6533)(175.83037, 3820.3938)(177.0328, 5629.02)
Gallic acid	Phenolic acids	Hydroxybenzoic acids	98459	106009	106009	(171.8252, 6849.0337)(173.53145, 3058.605)(154.21683, 3430.8977)(156.01926, 10045.473)(171.0296, 559.54)(175.5033, 32825.0)(176.0038, 3140.4631)(176.99947, 1568.0)
Syringic acid	Phenolic acids	Hydroxybenzoic acids	1876865	1814847	1709901	(198.052, 35670.61)(199.05634, 1690.3566)(199.05864, 34008.504)(200.06183, 2584.577)(185.06337, 5458.3716)(206.03896, 4989.267)
Gallic acid ethyl ester	Phenolic acids	Hydroxybenzoic acids	1876865	1814847	1709901	(198.052, 35670.61)(199.05634, 1690.3566)(199.05864, 34008.504)(200.06183, 2584.577)(185.06337, 5458.3716)(206.03896, 4989.267)
Ellagic acid	Phenolic acids	Hydroxybenzoic acids	148579	379524	157470	(289.0154, 447.22)(289.0179, 451.74)(303.0125, 5209.23)(311.9973, 548.25)
Gallic acid 3-O-gallate	Phenolic acids	Hydroxybenzoic acids	1533457	1510702	1461534	(322.6317, 8704.992)(305.0223, 3952.6257)(323.0376, 15386.68)(324.0434, 119.2)
Gallic acid 4-O-glucoside	Phenolic acids	Hydroxybenzoic acids	1544229	1498966	1397471	(332.0831, 2228.09)(335.08972, 793.405)(336.09335, 460.55)(316.0783, 6679.38)(317.0729, 4066.79)(320.0809, 9471.41)(355.07202, 141.87334)(337.05328, 12368.393)
Galloyl glucose	Phenolic acids	Hydroxybenzoic acids	1544229	1498966	1397471	(335.09225, 285.27335)(336.0902, 59.06)(355.07202, 141.87334)(337.0518, 15915.876)
Cinnamic acid	Phenolic acids	Hydroxycinnamic acids	2203334	2024281	2272087	(149.39183, 152204.67)(150.72746, 10734.82)(151.06, 1369.77)(149.059, 17392.219)(150.0612, 598.1333)(131.04897, 79248.41)(132.05191, 8411.286)(174.0519, 171.88)(155.36977, 1017.82666)(156.0423, 13068.42)
p-Coumaric acid	Phenolic acids	Hydroxycinnamic acids	1454227	8091241	7261168	(165.05347, 109373.28)(166.0594, 17268.895)(167.05827, 720.17334)(147.04308, 112536.25)(148.04683, 16092.641)(149.05623, 778.7866)(189.0446, 641.755)(190.0446, 3401.11)(169.02324, 2910.6067)
m-Coumaric acid	Phenolic acids	Hydroxycinnamic acids	1454227	1454227	7261168	(165.0538, 68878.984)(166.0581, 13449.3)(167.0623, 257.35)(147.04321, 181380.11)(148.04669, 17210.525)(149.05435, 611.545)
o-Coumaric acid	Phenolic acids	Hydroxycinnamic acids	1454227	1454227	7261168	(165.0538, 68878.984)(166.0581, 13449.3)(167.0623, 257.35)(147.04321, 181380.11)(148.04669, 17210.525)(149.05435, 611.545)
p-Coumaric acid ethyl ester	Phenolic acids	Hydroxycinnamic acids	104122	677090	625192	(193.0863, 18065.61)(194.08676, 1934.7849)(175.06815, 10235.966)(176.56795, 3088.25)(194.42305, 6769.107)(179.58499, 1155.11)(180.0871, 2092.25)(217.82819, 3343.3577)(216.0714, 322.15)(202.06976, 1142.1466)
Isoferulic acid	Phenolic acids	Hydroxycinnamic acids	868561	2230550	2228877	(195.06346, 5836.487)(177.05495, 40290.09)(178.05826, 3941.65)(179.0665, 293.64)(202.24812, 19111.89)(202.04135, 6890.8047)(203.05136, 41114.59)
Ferulic acid	Phenolic acids	Hydroxycinnamic acids	868561	2230550	2228877	(195.06346, 5836.487)(177.05495, 40290.09)(178.05826, 3941.65)(179.0665, 293.64)(202.24812, 19111.89)(202.04135, 6890.8047)(203.05136, 41114.59)
Hydroxycaffeic acid	Phenolic acids	Hydroxycinnamic acids	1138228	11029597	10779586	(197.03665, 5671.69)(198.37305, 2895.29)(198.0513, 1044.33)(200.049, 2705.99)(201.0566, 8528.12)(202.0607, 1454.4)(180.03671, 1010.22186)(183.44809, 8468.818)(184.0451, 432.91)(219.02563, 1012270.8)(220.02855, 68974.805)(221.02515, 76036.02)(201.01582, 4027.6165)
Caffeic acid ethyl ester	Phenolic acids	Hydroxycinnamic acids	597893	552762	564948	(209.07825, 1237.01)(210.0739, 2190.59)(212.0895, 2588.16)(213.0828, 446.49)(190.06488, 15044.173)(191.06557, 3027.4866)(192.0649, 207.89)(214.0875, 1540.54)(191.06906, 5843.3203)(234.40779, 2278.65)(236.0825, 2864.35)
p-Coumaroyl glycolic acid	Phenolic acids	Hydroxycinnamic acids	290079	295952	279362	(224.39038, 2864.673)(225.72911, 944.3467)(226.0689, 1025.55)(204.44327, 11812.084)(206.0491, 2810.805)(208.0557, 4588.71)(224.0698, 241.8)(205.55275, 6231.505)(207.0501, 2297.76)(208.0548, 1862.38)(248.71655, 3098.6416)(230.37732, 4156.09)
Sinapic acid	Phenolic acids	Hydroxycinnamic acids	1028734	1096355	986014	(225.57306, 2057.6501)(226.57681, 1603.845)(228.0828, 4727.56)(207.5627, 964.28503)(225.32997, 1922.12)(228.0826, 5245.86)(210.07385, 11011.162)(211.07793, 859.49335)(247.0556, 5460.18)(248.0674, 86.33)(234.06335, 1166.122)
p-Coumaroyl malic acid	Phenolic acids	Hydroxycinnamic acids	16203374	11690972	1372263	(281.0534, 9805.44)(265.0656, 6433.685)(303.04807, 793372.0)(304.05127, 124251.79)(305.0549, 21193.482)(306.05984, 4379.37)
Caffeoyl aspartic acid	Phenolic acids	Hydroxycinnamic acids	3052442	2330531	2591400	(297.0659, 13041.04)(281.0679, 8452.18)(298.0829, 1334.625)(301.0894, 413.48)(283.0853, 19644.209)(318.86652, 68839.12)(319.8664, 13121.192)(321.40027, 689.4567)(323.0747, 13981.609)(302.88416, 112545.37)(304.2212, 17433.096)(305.0569, 4337.8877)
p-Coumaroyl tartaric acid	Phenolic acids	Hydroxycinnamic acids	338238	338238	164426	(298.80566, 33443.99)(300.05823, 7919.737)(301.06967, 3697.2832)(282.05884, 364.22998)(298.06, 1457.61)(279.04773, 2858.845)(320.29468, 374782.12)(320.04727, 82537.4)(321.0503, 16442.26)(322.0527, 1000.91)
Avenanthramide 2p	Phenolic acids	Hydroxycinnamic acids	2522297	1814062	2057133	(299.5747, 534.735)(300.58624, 987.955)(281.74017, 2373.5369)(283.0814, 5552.1953)(301.59882, 3467.225)(301.0877, 835.24)(285.0811, 17468.24)(286.0877, 5384.39)(323.07382, 28649.76)(324.40805, 3981.5632)(325.0738, 175.45)(304.0512, 46474.855)(305.05298, 11120.034)
Sinapine	Phenolic acids	Hydroxycinnamic acids	3949911	3895220	3971065	(311.16733, 3458.4238)(294.32553, 3440.0886)(295.15836, 10694.77)(295.49478, 17522.174)(296.50064, 400.14664)(297.16364, 834.96497)(312.00858, 7200.8228)(313.93372, 5493.865)(296.84268, 6038.3237)(298.1779, 3174.82)(333.15396, 74820.3)(334.16336, 19281.693)(335.1655, 2765.38)(315.14713, 10816.962)
Cinnamoyl glucose	Phenolic acids	Hydroxycinnamic acids	675993	846032	809570	(313.44907, 10666.884)(314.1178, 19938.53)(312.11325, 33786.816)(313.1161, 4232.9)(314.11676, 22470.719)(296.11026, 8485.3)(297.27908, 6708.9976)(297.44748, 12017.353)(297.1103, 3908.94)(298.1143, 8471.5)(333.76062, 7706.83)(315.09045, 848.7933)
Caffeoyl tartaric acid	Phenolic acids	Hydroxycinnamic acids	4904970	4634738	4460405	(315.0464, 2984.64)(299.04395, 1754.0166)(299.0558, 58249.2)(300.0595, 9841.43)(335.70593, 32555.63)(336.0385, 6537.986)(317.02383, 14777.93)(318.0277, 215.43)
Avenanthramide 2c	Phenolic acids	Hydroxycinnamic acids	280051	277930	277930	(316.0828, 6061.535)(317.07404, 5497.69)(320.08264, 9295.975)(297.06973, 9258.442)(298.07574, 251.815)(298.0662, 6291.955)(338.06573, 1180.52)(321.05765, 263783.88)(322.06015, 34187.95)(323.062, 26068.305)(324.0631, 2129.19)
Avenanthramide K	Phenolic acids	Hydroxycinnamic acids	280051	277930	277930	(316.0828, 6061.535)(317.07404, 5497.69)(320.08264, 9295.975)(297.06973, 9258.442)(298.07574, 251.815)(298.0662, 6291.955)(338.06573, 1180.52)(321.05765, 263783.88)(322.06015, 34187.95)(323.062, 26068.305)(324.0631, 2129.19)
p-Coumaric acid 4-O-glucoside	Phenolic acids	Hydroxycinnamic acids	1052122	1041343	1034509	(327.10712, 2330.955)(309.0999, 4589.045)(310.0996, 136.375)(327.6161, 267.005)(332.1198, 159.35)(309.1025, 2489.115)(349.08896, 19268.53)(350.09375, 1987.5333)(331.0794, 5736.97)
p-Coumaroyl tyrosine	Phenolic acids	Hydroxycinnamic acids	353007	541296	360752	(328.5176, 6497.814)(329.4518, 3695.6133)(309.09836, 4281.6675)(310.0996, 125.590004)(328.1248, 153.9)(312.4499, 21712.783)(313.616, 12527.455)(350.34564, 2453.135)(332.4248, 6381.9805)
Avenanthramide 2f	Phenolic acids	Hydroxycinnamic acids	312370	263896	267100	(329.08136, 11602.621)(330.08496, 1311.0933)(315.092, 386.32)(331.85925, 8419.33)(332.1094, 400871.56)(333.1122, 55160.54)(334.1071, 34841.98)(314.0895, 117.54)(315.1023, 376.4)(317.091, 112.16)(352.88217, 2959.28)(354.0765, 252.2)(334.57025, 25657.404)(337.0685, 4566.13)
4-p-Coumaroylquinic acid	Phenolic acids	Hydroxycinnamic acids	862390	801942	773971	(338.49927, 14639.597)(339.85333, 2850.5198)(322.09296, 3185.65)(340.60803, 22118.416)(343.1204, 6327.2)(344.1296, 8903.7)(324.1061, 2906.05)(325.103, 478.76)(362.76248, 5518.5566)(364.596, 19701.05)(365.099, 36708.49)(366.0988, 22105.86)(345.0852, 5707.325)(346.58844, 6315.9404)(347.5844, 8328.16)(348.0853, 2420.11)
3-p-Coumaroylquinic acid	Phenolic acids	Hydroxycinnamic acids	862390	801942	773971	(338.49927, 14639.597)(339.85333, 2850.5198)(322.09296, 3185.65)(340.60803, 22118.416)(343.1204, 6327.2)(344.1296, 8903.7)(324.1061, 2906.05)(325.103, 478.76)(362.76248, 5518.5566)(364.596, 19701.05)(365.099, 36708.49)(366.0988, 22105.86)(345.0852, 5707.325)(346.58844, 6315.9404)(347.5844, 8328.16)(348.0853, 2420.11)
p-Coumaroylquinic acid	Phenolic acids	Hydroxycinnamic acids	862390	801942	773971	(338.49927, 14639.597)(339.85333, 2850.5198)(322.09296, 3185.65)(340.60803, 22118.416)(343.1204, 6327.2)(344.1296, 8903.7)(324.1061, 2906.05)(325.103, 478.76)(362.76248, 5518.5566)(364.596, 19701.05)(365.099, 36708.49)(366.0988, 22105.86)(345.0852, 5707.325)(346.58844, 6315.9404)(347.5844, 8328.16)(348.0853, 2420.11)
5-p-Coumaroylquinic acid	Phenolic acids	Hydroxycinnamic acids	862390	801942	773971	(338.49927, 14639.597)(339.85333, 2850.5198)(322.09296, 3185.65)(340.60803, 22118.416)(343.1204, 6327.2)(344.1296, 8903.7)(324.1061, 2906.05)(325.103, 478.76)(362.76248, 5518.5566)(364.596, 19701.05)(365.099, 36708.49)(366.0988, 22105.86)(345.0852, 5707.325)(346.58844, 6315.9404)(347.5844, 8328.16)(348.0853, 2420.11)
Feruloyl glucose	Phenolic acids	Hydroxycinnamic acids	734518	734518	790824	(340.61346, 1833.72)(342.115, 390.49)(359.79456, 926.0467)(339.10913, 8430.257)(340.1127, 2891.6602)(381.77344, 2544.2266)(384.11176, 34512.18)(365.1022, 169.3)
Caffeic acid 4-O-glucoside	Phenolic acids	Hydroxycinnamic acids	324963	327379	318180	(343.26535, 1746.2949)(347.1136, 3151.18)(324.0913, 3198.7852)(325.0838, 624.03)(347.45523, 1909.06)(348.12195, 3743.3848)(325.09506, 1975.29)(367.29126, 7139.642)(367.0931, 6733.58)(349.07236, 1759.53)(352.0951, 1495.53)
Caffeoyl glucose	Phenolic acids	Hydroxycinnamic acids	324963	327379	318180	(343.26535, 1746.2949)(347.1136, 3151.18)(324.0913, 3198.7852)(325.0838, 624.03)(347.45523, 1909.06)(348.12195, 3743.3848)(325.09506, 1975.29)(367.29126, 7139.642)(367.0931, 6733.58)(349.07236, 1759.53)(352.0951, 1495.53)
p-Coumaroyl glucose	Phenolic acids	Hydroxycinnamic acids	1052122	1041343	1034509	(349.08896, 19268.53)(350.09375, 1987.5333)(309.1, 3959.65)(327.1125, 2797.89)(328.1194, 225.46)(332.1198, 159.35)
4-Feruloylquinic acid	Phenolic acids	Hydroxycinnamic acids	1159836	1146015	1069325	(350.09366, 2711.5967)(353.11026, 7998.3984)(356.12622, 1178.3066)(370.6239, 6339.4453)(370.1236, 994.67505)(375.08618, 314.47)
3-Feruloylquinic acid	Phenolic acids	Hydroxycinnamic acids	1159836	1146015	1069325	(350.09366, 2711.5967)(353.11026, 7998.3984)(356.12622, 1178.3066)(370.6239, 6339.4453)(370.1236, 994.67505)(375.08618, 314.47)
5-Feruloylquinic acid	Phenolic acids	Hydroxycinnamic acids	1159836	1146015	1069325	(350.09366, 2711.5967)(353.11026, 7998.3984)(356.12622, 1178.3066)(370.6239, 6339.4453)(370.1236, 994.67505)(375.08618, 314.47)
Rosmarinic acid	Phenolic acids	Hydroxycinnamic acids	422307	422307	380448	(363.59164, 5538.63)(365.09955, 58784.07)(347.0824, 1898.175)(361.10056, 1322.375)(344.08276, 3194.995)(346.08856, 6843.5146)(347.08478, 25565.064)(348.08612, 4044.44)(383.079, 31831.18)(384.08298, 4568.1)(385.07535, 1014.035)(369.56732, 1655.27)(370.0671, 3038.7)
8-O-4'-Dehydrodiferulic acid	Phenolic acids	Hydroxycinnamic acids	178862	178862	586214	(390.1161, 5650.6265)(372.10992, 4586.0103)(374.1175, 1164.92)(411.1014, 490.41)(391.88092, 2007.508)(395.09174, 2621.135)
5-8'-Dehydrodiferulic acid	Phenolic acids	Hydroxycinnamic acids	178862	178862	586214	(390.1161, 5650.6265)(372.10992, 4586.0103)(374.1175, 1164.92)(411.1014, 490.41)(391.88092, 2007.508)(395.09174, 2621.135)
5-8'-Benzofuran dehydrodiferulic acid	Phenolic acids	Hydroxycinnamic acids	178862	178862	586214	(390.1161, 5650.6265)(372.10992, 4586.0103)(374.1175, 1164.92)(411.1014, 490.41)(391.88092, 2007.508)(395.09174, 2621.135)
5-5'-Dehydrodiferulic acid	Phenolic acids	Hydroxycinnamic acids	178862	178862	586214	(390.1161, 5650.6265)(372.10992, 4586.0103)(374.1175, 1164.92)(411.1014, 490.41)(391.88092, 2007.508)(395.09174, 2621.135)
3-Sinapoylquinic acid	Phenolic acids	Hydroxycinnamic acids	133566	114083	110444	(398.52432, 7091.2295)(400.63297, 2300.255)(403.1267, 6942.94)(383.1275, 1832.74)(399.63824, 3737.915)(404.1482, 4198.44)(425.1184, 12033.56)(426.1359, 513.72)
5-Sinapoylquinic acid	Phenolic acids	Hydroxycinnamic acids	133566	114083	110444	(398.52432, 7091.2295)(400.63297, 2300.255)(403.1267, 6942.94)(383.1275, 1832.74)(399.63824, 3737.915)(404.1482, 4198.44)(425.1184, 12033.56)(426.1359, 513.72)
4-Sinapoylquinic acid	Phenolic acids	Hydroxycinnamic acids	133566	114083	110444	(398.52432, 7091.2295)(400.63297, 2300.255)(403.1267, 6942.94)(383.1275, 1832.74)(399.63824, 3737.915)(404.1482, 4198.44)(425.1184, 12033.56)(426.1359, 513.72)
Chicoric acid	Phenolic acids	Hydroxycinnamic acids	178597	180414	185291	(474.0684, 210.41)(481.0981, 2773.99)(497.07144, 2715.92)(481.07397, 15858.0)(482.0765, 3789.4534)(483.0726, 2791.71)
3,5-Dicaffeoylquinic acid	Phenolic acids	Hydroxycinnamic acids	296592	295360	292041	(518.13574, 1417.3134)(519.1211, 2642.495)(522.1521, 100.01)(499.92303, 9828.24)(501.73004, 2134.9438)(501.1342, 349.69)(543.1269, 29253.643)(544.13104, 5709.5337)(545.13135, 2377.1733)(524.45807, 1302.6034)(525.1173, 580.0)
4,5-Dicaffeoylquinic acid	Phenolic acids	Hydroxycinnamic acids	296592	295360	292041	(518.13574, 1417.3134)(519.1211, 2642.495)(522.1521, 100.01)(499.92303, 9828.24)(501.73004, 2134.9438)(501.1342, 349.69)(543.1269, 29253.643)(544.13104, 5709.5337)(545.13135, 2377.1733)(524.45807, 1302.6034)(525.1173, 580.0)
3,4-Dicaffeoylquinic acid	Phenolic acids	Hydroxycinnamic acids	296592	295360	292041	(518.13574, 1417.3134)(519.1211, 2642.495)(522.1521, 100.01)(499.92303, 9828.24)(501.73004, 2134.9438)(501.1342, 349.69)(543.1269, 29253.643)(544.13104, 5709.5337)(545.13135, 2377.1733)(524.45807, 1302.6034)(525.1173, 580.0)
3,5-Diferuloylquinic acid	Phenolic acids	Hydroxycinnamic acids	448785	448785	306107	(550.1891, 169.11)(526.148, 120.96)(550.1934, 430.32)(527.1494, 5447.77)(528.15326, 1098.495)(529.1623, 122.37)(569.89655, 7027.8276)(571.15326, 3127.3398)(572.1614, 1186.8234)(549.14886, 6235.455)(550.14325, 952.705)
3,4-Diferuloylquinic acid	Phenolic acids	Hydroxycinnamic acids	118022	448785	306107	(550.1891, 169.11)(526.148, 120.96)(550.1934, 430.32)(527.15094, 6252.9233)(528.1548, 1344.1367)(529.1623, 122.37)(570.54675, 6398.5303)(571.15326, 3127.3398)(572.1614, 1186.8234)(549.14886, 6235.455)(550.14325, 952.705)
24-Methylcholesterol ferulate	Phenolic acids	Hydroxycinnamic acids	638428	398452	410634	(577.41595, 14793.466)(578.4191, 4921.2134)(579.4279, 3316.91)(581.4453, 3171.77)
24-Methylenecholestanol ferulate	Phenolic acids	Hydroxycinnamic acids	638428	398452	410634	(577.41595, 14793.466)(578.4191, 4921.2134)(579.4279, 3316.91)(581.4453, 3171.77)
24-Methyllathosterol ferulate	Phenolic acids	Hydroxycinnamic acids	638428	398452	410634	(578.9185, 10908.503)(578.4191, 4921.2134)(579.4279, 3316.91)(581.4453, 3171.77)(577.4416, 5788.197)(582.39716, 5487.487)(585.4051, 1451.59)
24-Methylcholestanol ferulate	Phenolic acids	Hydroxycinnamic acids	882873	559720	529714	(579.431, 15997.026)(580.4343, 4755.88)(581.44476, 2177.0198)(564.42017, 1345.9033)
Sitosterol ferulate	Phenolic acids	Hydroxycinnamic acids	722088	428300	428300	(615.433, 947.01)(573.4251, 11949.57)(574.4261, 2785.02)(575.4276, 207.7)(593.4313, 538.63)(595.42664, 10264.561)(596.4298, 2548.44)(597.4404, 400.15)
Schottenol ferulate	Phenolic acids	Hydroxycinnamic acids	722088	428300	428300	(615.433, 947.01)(573.4251, 11949.57)(574.4261, 2785.02)(575.4276, 207.7)(593.4313, 538.63)(595.42664, 10264.561)(596.4298, 2548.44)(597.4404, 400.15)
1-Sinapoyl-2-feruloylgentiobiose	Phenolic acids	Hydroxycinnamic acids	3691101	3684474	3971211	(724.71796, 64455.566)(725.71704, 27483.992)(726.47076, 10193.416)(727.22577, 1223.7433)(712.23193, 35988.816)(713.2288, 12808.876)(748.4589, 6525.5977)(748.2031, 1372.0133)(729.19965, 2869.645)
1,2-Disinapoylgentiobiose	Phenolic acids	Hydroxycinnamic acids	269414	263340	281697	(754.2332, 11835.564)(755.2371, 3789.9849)(756.253, 2722.43)(755.25964, 5939.865)(756.254, 2384.72)(740.7361, 157358.19)(739.2304, 103086.85)(740.2395, 78810.48)(741.24243, 23897.475)(742.2414, 6677.047)(783.24774, 7547.5933)(759.7122, 1806.7867)
1,2,2'-Triferuloylgentiobiose	Phenolic acids	Hydroxycinnamic acids	859995	840182	955207	(870.27155, 32123.783)(871.2749, 14625.234)(872.27765, 3665.4934)(893.25726, 1093.5933)(875.2393, 32304.107)(876.2425, 12945.227)(877.24445, 2501.7866)(878.23926, 204.18)
1-Sinapoyl-2,2'-diferuloylgentiobiose	Phenolic acids	Hydroxycinnamic acids	92048	97239	97847	(888.2897, 2532.38)(907.0815, 8979.84)(907.2484, 6077.1484)(908.2469, 5072.6704)(909.24677, 2196.8599)(910.24524, 520.495)
4-Hydroxyphenylacetic acid	Phenolic acids	Hydroxyphenylacetic acids	361864	361864	77913	(153.05356, 47225.953)(154.0482, 3283.73)(137.04504, 548001.5)(139.0508, 9927.23)(153.0555, 26063.691)(138.30157, 65798.65)(138.0537, 47525.85)(139.056, 384.13)(175.53891, 3447.62)(177.0394, 705.645)(159.028, 1358.52)
3,4-Dihydroxyphenylacetic acid	Phenolic acids	Hydroxyphenylacetic acids	1405140	2339421	1472079	(170.80048, 20898.064)(171.05035, 8465.937)(173.0553, 1540.6967)(151.0339, 11725.133)(152.53627, 2240.3467)(153.03813, 6892.4937)(155.04228, 10863.954)(169.05183, 35171.383)(153.71419, 884.76)(154.0486, 335.79)(191.03514, 1595.6533)(175.83037, 3820.3938)(177.0328, 5629.02)
Homovanillic acid	Phenolic acids	Hydroxyphenylacetic acids	2651958	3389459	3036780	(184.56317, 4426.495)(185.0648, 3232.08)(184.46988, 6970.618)(165.05327, 138457.38)(166.05893, 14686.9795)(167.05624, 919.91504)(205.04692, 2252.1565)(189.04434, 704.495)(190.045, 3560.81)
Homoveratric acid	Phenolic acids	Hydroxyphenylacetic acids	4148766	3950825	4520288	(197.0799, 2301.79)(201.0874, 127.1)(180.57144, 3544.3)(182.0782, 185.71)(179.06992, 88682.016)(180.07321, 12028.265)(181.07524, 754.70337)(203.38733, 10099.165)(205.66548, 6903.91)
Dihydrocaffeic acid	Phenolic acids	Hydroxyphenylpropanoic acids	2651958	3389459	3036780	(184.56317, 4426.495)(185.0648, 3232.08)(184.46988, 6970.618)(165.05327, 138457.38)(166.05893, 14686.9795)(167.05624, 919.91504)(205.04692, 2252.1565)(189.04434, 704.495)(190.045, 3560.81)
Pinosylvin	Stilbenes	Stilbenes	2327998	2484020	2368511	(213.59114, 2098.1536)(214.08786, 1967.995)(196.0784, 1822.8049)(217.1037, 98192.62)(218.1042, 23092.11)(199.49278, 1338.7299)(200.0916, 2419.89)(235.91072, 7212.0093)(237.48352, 1200.01)(219.06712, 574.315)
Resveratrol	Stilbenes	Stilbenes	2274656	832883	882506	(228.0815, 4161.58)(211.40515, 1295.3334)(213.0727, 893.70996)(215.07834, 1394.485)(230.75916, 8878.224)(213.88147, 1636.23)(216.0867, 2022.97)(254.40755, 6549.4067)(256.0814, 84672.65)(233.46118, 4253.956)
Piceatannol	Stilbenes	Stilbenes	554942	526979	503596	(245.07666, 193002.25)(246.08185, 24382.084)(247.0826, 4548.54)
Pterostilbene	Stilbenes	Stilbenes	1781206	1781206	1232034	(257.10803, 4198.8076)(259.11078, 554.63)(238.1012, 11060.822)(239.1033, 6304.28)(262.1318, 42751.26)(239.1004, 16266.832)(240.10416, 3038.775)(279.10352, 26381.828)(261.0899, 10976.314)
Resveratrol 3-O-glucoside	Stilbenes	Stilbenes	526630	565670	543744	(390.1196, 203.33)(373.12857, 6301.5835)(413.11777, 15433.403)(414.12244, 2348.0432)
Resveratrol 5-O-glucoside	Stilbenes	Stilbenes	526630	565670	543744	(390.1196, 203.33)(373.1301, 5253.2324)(373.13208, 2780.005)(413.11777, 15433.403)(414.12244, 2348.0432)(395.10934, 7139.94)(396.11505, 856.005)(397.1072, 519.79)
Piceatannol 3-O-glucoside	Stilbenes	Stilbenes	218258	218258	221389	(407.12836, 244798.22)(408.1315, 48364.965)(409.13385, 8461.105)(412.1551, 4216.77)(392.1277, 18929.166)(391.1304, 7318.5)(392.1393, 708.22)(430.62122, 8155.865)(430.1183, 1558.32)(411.60815, 828.85)
Pallidol	Stilbenes	Stilbenes	274632	263085	267278	(455.81616, 3295.7468)(457.14, 1059.18)(436.12918, 8294.693)(437.1344, 602.98663)(457.1644, 1261.68)(459.17114, 978.005)(437.1383, 41369.254)(438.14185, 8135.89)(439.14145, 1252.58)(478.13965, 7650.6367)(479.14075, 1754.14)(465.1289, 237.83)
d-Viniferin	Stilbenes	Stilbenes	274632	263085	267278	(457.1634, 517.78)(436.12918, 8294.693)(437.1344, 602.98663)(457.1644, 1261.68)(459.17114, 978.005)(478.13965, 7650.6367)(479.14075, 1754.14)
e-Viniferin	Stilbenes	Stilbenes	274632	263085	267278	(457.1634, 517.78)(436.12918, 8294.693)(437.1344, 602.98663)(457.1644, 1261.68)(459.17114, 978.005)(478.13965, 7650.6367)(479.14075, 1754.14)
3-methylthiopropyl-desulfoglucosinolate	Glucosinolate		503473	437774	1	(309.07065, 6228.705)(332.06308, 6354.115)
4-methoxy-3-indolylmethylglucosinolateaglycone(2-)	Glucosinolate		9366448	8637320	7757147	(315.0115, 107403.91)(297.9962, 16750.736)(298.995, 67.42)
Glucocapparin	Glucosinolate		13466145	12324706	11444836	(333.02145, 27128.781)(334.0222, 3786.4602)(315.0115, 107826.336)(316.01236, 17575.451)
desulfoglucotropaeolin	Glucosinolate		306789	252592	260283	(353.08643, 3941.663)(340.07962, 4248.1797)
4-Methoxy-3-IndolylGlucosinolate	Glucosinolate		194989	135545	160711	(358.4414, 6676.9067)(356.1295, 1125.32)(342.0936, 2015.29)(357.79153, 1439.3833)(343.1151, 4150.46)(380.09973, 950.16504)(381.6032, 2989.71)(382.59955, 2599.48)(383.0986, 801.02)(365.0985, 1911.51)
5-(methylsulfanyl)pentyl-desulfoglucosinolate	Glucosinolate		167127	135545	176253	(358.7777, 4566.7964)(360.1043, 6623.29)(342.09195, 2448.4465)(356.12805, 1095.16)(379.76648, 754.5667)(381.43747, 2267.6501)(382.4324, 3112.2668)(383.0992, 1111.2999)
7-(methylsulfanyl)heptyl-desulfoglucosinolate	Glucosinolate		1758288	1627612	1710418	(365.1322, 25859.701)(366.1357, 4331.9766)(391.13, 101.19)
3-Indolylmethyldesulfoglucosinolate	Glucosinolate		486234	460283	1	(368.09946, 3305.7551)(351.10406, 19746.24)(352.10754, 3016.1501)(379.09756, 6924.92)
Desulfoglucobrassicin	Glucosinolate		486234	460283	1	(368.09946, 3305.7551)(351.10406, 19746.24)(352.10754, 3016.1501)(379.09756, 6924.92)
Glucobrassicanapin	Glucosinolate		282533	381256	343529	(370.05286, 2581.73)(374.05716, 463.67)(392.03955, 22888.479)(393.04294, 3958.3967)(394.0414, 781.95)
1-Pentenylglucosinolate	Glucosinolate		282533	381256	343529	(370.05286, 2581.73)(374.05716, 463.67)(392.03955, 22888.479)(393.04294, 3958.3967)(394.0414, 781.95)
Glucocochlearin	Glucosinolate		74903	80346	66476	(375.06055, 4679.9995)(376.062, 1611.2401)(359.04968, 1954.6666)(381.0771, 208047.75)(382.0799, 27142.93)
2-Methylpropylglucosinolate	Glucosinolate		74903	80346	66476	(375.06055, 4679.9995)(376.062, 1611.2401)(359.04968, 1954.6666)(381.0771, 208047.75)(382.0799, 27142.93)
6-(methylsulfanyl)hexyl-desulfoglucosinolate	Glucosinolate		259237	264337	1	(376.12625, 43598.68)(352.13303, 14410.595)(353.13345, 1755.37)(395.1067, 130904.52)(396.11066, 23661.121)(397.10864, 13555.755)(398.1129, 758.04)(379.0974, 594.72)
Glucojiaputin	Glucosinolate		649953	592495	603639	(390.087, 21868.912)(392.41403, 3869.0535)(393.0765, 5498.36)
1-Methylbutylglucosinolate	Glucosinolate		649953	592495	603639	(390.087, 21868.912)(392.41403, 3869.0535)(393.0765, 5498.36)
3-Methylbutylglucosinolate	Glucosinolate		649953	592495	603639	(390.087, 21868.912)(392.41403, 3869.0535)(393.0765, 5498.36)
n-Pentylglucosinolate	Glucosinolate		649953	592495	603639	(390.087, 21868.912)(392.41403, 3869.0535)(393.0765, 5498.36)
Glucotropaeolin	Glucosinolate		245242	344727	315246	(392.03955, 22888.479)(393.04294, 3958.3967)(394.04065, 1039.805)
Glucoibervirin	Glucosinolate		245242	344727	315246	(392.03955, 22888.479)(393.04294, 3958.3967)(394.04065, 1039.805)
4-Mercaptobutylglucosinolate	Glucosinolate		245242	344727	315246	(392.03955, 22888.479)(393.04294, 3958.3967)(394.04065, 1039.805)
8-(methylsulfanyl)octyl-desulfoglucosinolate	Glucosinolate		1160404	1715812	1	(397.1614, 28174.686)(398.1532, 12834.23)(399.1511, 345.26)(381.1539, 637.6)(398.67697, 2803.6548)(401.178, 3526.22)(422.1531, 3139.4497)(423.161, 5372.65)
5-Hexenylglucosinolate	Glucosinolate		460729	448653	449175	(405.0702, 3069.4033)(406.07004, 1417.3434)(383.07816, 28234.955)(384.0813, 3121.8965)
Glucorucolamine	Glucosinolate		3546162	3563338	3497461	(413.0924, 158.86)(395.10513, 84058.41)(396.10962, 15255.997)(436.10168, 1830.32)
Glucocapangulin	Glucosinolate		93263	1	84514	(433.1094, 383.185)(414.08694, 6261.04)
Gluconorcappasalin	Glucosinolate		93263	1	84514	(433.1094, 383.185)(414.08694, 6261.04)
Glucobrassicin(1-)	Glucosinolate		459799	354976	426058	(449.06857, 12261.39)(450.07208, 863.78)(431.05997, 1801.7599)
Glucobrassicin	Glucosinolate		489181	360501	447688	(449.06857, 12412.442)(450.07208, 880.435)(431.05997, 1824.4298)
Glucocappasalin	Glucosinolate		448776	343180	401996	(449.1034, 68128.48)(450.10715, 14683.763)(451.10742, 3598.5032)(433.10962, 5569.217)
NonylGlucosinolate	Glucosinolate		1	565695	627946	(451.15277, 810.49)
6-Methylthio-3-oxohexylglucosinolate	Glucosinolate		89633	98653	96056	(463.06567, 6077.5366)(464.06778, 1378.1201)(465.0621, 513.3)
7-Methylthioheptylglucosinolate	Glucosinolate		157743	1	2105176	(465.09955, 39128.938)(466.1044, 15994.42)(467.1084, 2688.02)(449.10107, 41640.46)(453.1026, 1070.48)
6-(Methylsulfanyl)heptylglucosinolate	Glucosinolate		157743	1	2105176	(465.09955, 39128.938)(466.1044, 15994.42)(467.1084, 2688.02)(449.10107, 41640.46)(453.1026, 1070.48)
4-BenzoyloxybutylGlucosinolate	Glucosinolate		3990484	93866	4930900	(465.10037, 26568.0)(503.07242, 2652.815)(487.0792, 318.08)
3,4-Dimethoxybenzylglucosinolate	Glucosinolate		225685	198323	203709	(473.06317, 285.17502)(471.0878, 10681.134)(472.0906, 1221.06)
2-(4-Methoxyphenyl)-2-hydroxyethylglucosinolate	Glucosinolate		225685	198323	203709	(473.06317, 285.17502)(471.0878, 10681.134)(472.0906, 1221.06)
8-Methylthio-3-oxooctylglucosinolate	Glucosinolate		1295028	1379666	2175823	(473.0973, 10127.164)(474.1, 472.9867)(475.09448, 215.93666)
4-Phenylbutylglucosinolate	Glucosinolate		1	112510	157414	(474.09973, 5092.0703)(475.09415, 2466.72)
8-Methylthio-octylglucosinolate	Glucosinolate		1	3885078	4093544	(479.11407, 178437.66)(480.11783, 43984.508)(481.1194, 10733.34)(465.0999, 27098.281)(466.10425, 6017.77)
8-(methylsulfanyl)octylglucosinolate(1-)	Glucosinolate		191224	255573	239850	(481.07553, 16290.673)(482.07803, 3895.28)
3,4,5-Trimethoxybenzylglucosinolate	Glucosinolate		267234	293189	273125	(481.07553, 16290.673)(482.07803, 3895.28)
3-Hydroxy-6-(methylsulfinyl)hexylglucosinolate	Glucosinolate		356867	391842	369182	(481.07553, 16290.673)(482.07803, 3895.28)(463.06555, 5723.547)(464.06766, 1301.1467)(465.0621, 513.3)
6-(Methylsulfonyl)hexylglucosinolate	Glucosinolate		356867	391842	369182	(481.07553, 16290.673)(482.07803, 3895.28)(463.06555, 5723.547)(464.06766, 1301.1467)(465.0621, 513.3)
Glucobenzosisymbrin	Glucosinolate		356867	391842	369182	(481.07553, 16290.673)(482.07803, 3895.28)(463.06555, 5723.547)(464.06766, 1301.1467)(465.0621, 513.3)
Glucomalcomiin	Glucosinolate		356867	391842	369182	(481.07553, 16290.673)(482.07803, 3895.28)(463.06555, 5723.547)(464.06766, 1301.1467)(465.0621, 513.3)
Glucomalcomiin(1-)	Glucosinolate		324893	350001	324830	(481.0769, 15951.82)(483.075, 2734.47)(463.0669, 5659.54)(465.0622, 910.22)(481.07483, 16460.1)(482.0774, 3963.76)(463.06488, 5755.5503)(464.06757, 1289.795)(465.0621, 513.3)(503.041, 476.66498)
4-(Benzyloxy)ButylGlucosinolate	Glucosinolate		2577858	2358183	2553713	(481.1179, 4490.7764)(465.1006, 53976.453)(466.10477, 12439.673)(467.1116, 2253.95)(487.07944, 331.62003)
2-(4-Methoxyphenyl)-2,2-dimethylethylglucosinolate	Glucosinolate		2577858	2358183	2553713	(481.1179, 4490.7764)(465.1006, 53976.453)(466.10477, 12439.673)(467.1116, 2253.95)(487.07944, 331.62003)
Glucoibarin	Glucosinolate		4238423	130533	5232422	(481.1192, 10121.5)(465.10074, 29520.205)(503.0726, 2314.29)(487.0792, 301.34)
Glucohirsutin(1-)	Glucosinolate		185164	180414	185291	(495.10117, 1368.0133)(496.10117, 445.90332)(474.10178, 9772.808)(475.10336, 2220.5566)(497.07144, 2715.92)
3-Hydroxy-6-(methylsufonyl)hexylglucosinolate	Glucosinolate		225361	245746	225163	(497.07303, 2787.6736)(481.07553, 16290.673)(482.4099, 3553.9968)(483.0737, 2939.215)(503.041, 476.66498)
7-(methylsulfinyl)heptylglucosinolate(1-)	Glucosinolate		3811790	4514168	4784446	(503.0721, 2334.8767)(489.056, 560.56665)
10-(Methylthio)decylglucosinolate	Glucosinolate		100670	213466	168077	(508.14984, 2647.975)(509.1568, 523.87)(491.80945, 1055.1133)(494.1373, 1096.33)(513.79767, 2014.15)(515.1286, 3012.93)(516.1314, 159.8)
Glucocamelinin	Glucosinolate		703166	682136	662170	(527.1529, 6902.147)(544.1306, 32845.24)
11-(Methylsulfinyl)undecylglucosinolate	Glucosinolate		273154	287153	351783	(536.1587, 12076.637)(537.1596, 5917.34)(538.1572, 3512.9434)
10-(Methylsulfonyl)decylglucosinolate	Glucosinolate		2295672	2270932	2169246	(543.128, 168490.06)(544.1306, 32845.24)
4-Hydroxybenzylglucosinolate4-(4-O-acetyl-alpha-L-rhamnopyranoside)	Glucosinolate		450980	635989	666478	(614.13367, 16180.501)(615.13666, 2392.9734)(641.11053, 405.18668)
4-PentenylGlucosinolate	Glucosinolate		1661089	2009402	1972670	(667.30365, 4626.2036)(668.312, 2966.0364)(669.3257, 709.4733)(649.29047, 3264.1035)(650.28986, 1845.185)(650.2929, 3045.34)(692.6196, 901.54004)(693.9449, 859.8667)(697.3036, 125.93)
MethylGlucosinolate	Glucosinolate		92706	94179	107778	(700.22504, 6918.3066)(701.2263, 3734.1467)(702.2241, 2797.8733)(705.18146, 1095.8433)
3-ButenylGlucosinolate	Glucosinolate		2355784	2835759	2672323	(738.2526, 26527.516)(739.2551, 10457.517)(740.25903, 1413.4532)(759.21484, 4170.217)(741.21655, 807.265)(742.2178, 424.24)
Allylglucosinolate	Glucosinolate		4355950	5374502	5828258	(742.21967, 165133.52)(743.22144, 44151.625)(744.2242, 8143.94)
2-Hydroxy-3-ButenylGlucosinolate	Glucosinolate		6313537	587288	638245	(744.3052, 82430.17)(745.309, 35800.086)(746.3226, 9123.749)(747.9743, 1970.0898)(742.3508, 4243.07)(726.3189, 1116.345)(729.3294, 351.80002)(730.3132, 103.97)(731.3353, 772.37)
BenzylGlucosinolate	Glucosinolate		1	1383081	1466258	(771.2255, 27537.69)(772.2294, 11238.93)(773.2307, 2560.115)
2-Hydroxy-2-MethylpropylGlucosinolate	Glucosinolate		137825	134651	165529	(846.28125, 4943.09)(847.2819, 3466.1335)
2-Hydroxy-2-PhenylethylGlucosinolate	Glucosinolate		353306	360074	399537	(871.2749, 15432.63)(872.27765, 3892.2966)
